# Supplementary material for: Tritordeum as an Innovative Alternative to Wheat: A Comparative Digestion Study on Bread
Source: Molecules. 2022 Feb 15;27(4):1308. doi: 10.3390/molecules27041308 (PMC8877140; doi:10.3390/molecules27041308)
Supplement: Supplementary file 1 [file molecules-27-01308-s001.zip]

Archive with 11 entries (11 files):
- Supplementary figure S1.jpg
- supplementary figure S2.jpg
- supplementary figure S3.jpg
- Supplementary figure S4.jpg
- Supplementary figure S5.jpg
- Supplementary figures for Molecules .pdf
- Table S1.xlsx
- Table S2.xlsx
- Table S3.xlsx
- Table S4.xlsx
- Table S5.xlsx
