# Supplementary material for: Tritordeum as an Innovative Alternative to Wheat: A Comparative Digestion Study on Bread
Source: Molecules. 2022 Feb 15;27(4):1308. doi: 10.3390/molecules27041308 (PMC8877140; doi:10.3390/molecules27041308)
Supplement: Supplementary file 1 [file molecules-27-01308-s001.zip › Table S1.xlsx]

## Sheet: Aucan I
Protein Group	Protein ID	Accession	-10lgP	Coverage (%)	#Peptides	#Unique	PTM	Mass	Description
15	68	A0A446W0B5|A0A446W0B5_TRITD	79.28	9	5	0	N	40924	AAI domain-containing protein OS=Triticum turgidum subsp. durum OX=4567 GN=TRITD_6Bv1G014670 PE=4 SV=1
9	26595	A0A446W0A1|A0A446W0A1_TRITD	77.27	11	7	0	N	33223	AAI domain-containing protein OS=Triticum turgidum subsp. durum OX=4567 GN=TRITD_6Bv1G014610 PE=4 SV=1
7	51	D2X6D0|D2X6D0_TRITD	75.36	13	8	1	N	32865	Alpha-gliadin OS=Triticum turgidum subsp. durum OX=4567 PE=4 SV=1
6	26598	H8Y0D1|H8Y0D1_HORVS	72.45	11	4	0	N	24731	Alpha prolamin OS=Hordeum vulgare subsp. spontaneum OX=77009 PE=4 SV=1
10	449	A0A446W085|A0A446W085_TRITD	72.19	5	4	0	N	34090	AAI domain-containing protein OS=Triticum turgidum subsp. durum OX=4567 GN=TRITD_6Bv1G014610 PE=4 SV=1
10	450	A0A446W087|A0A446W087_TRITD	72.19	5	4	0	N	34190	AAI domain-containing protein OS=Triticum turgidum subsp. durum OX=4567 GN=TRITD_6Bv1G014610 PE=4 SV=1
10	451	A0A446W0F5|A0A446W0F5_TRITD	72.19	5	4	0	N	34346	AAI domain-containing protein OS=Triticum turgidum subsp. durum OX=4567 GN=TRITD_6Bv1G014610 PE=4 SV=1
10	452	A0A446W0G6|A0A446W0G6_TRITD	72.19	5	4	0	N	35100	AAI domain-containing protein OS=Triticum turgidum subsp. durum OX=4567 GN=TRITD_6Bv1G014610 PE=4 SV=1
21	26596	A0A446W0B4|A0A446W0B4_TRITD	70.98	12	3	1	N	28931	Uncharacterized protein OS=Triticum turgidum subsp. durum OX=4567 GN=TRITD_6Bv1G014670 PE=4 SV=1
21	173	A0A446W0I4|A0A446W0I4_TRITD	70.98	10	3	1	N	33626	AAI domain-containing protein OS=Triticum turgidum subsp. durum OX=4567 GN=TRITD_6Bv1G014670 PE=4 SV=1
21	174	A0A446W0D7|A0A446W0D7_TRITD	70.98	10	3	1	N	33566	AAI domain-containing protein OS=Triticum turgidum subsp. durum OX=4567 GN=TRITD_6Bv1G014670 PE=4 SV=1
21	175	A0A446W0N0|A0A446W0N0_TRITD	70.98	10	3	1	N	33891	AAI domain-containing protein OS=Triticum turgidum subsp. durum OX=4567 GN=TRITD_6Bv1G014670 PE=4 SV=1
26	25	A0A2L1K3K6|A0A2L1K3K6_TRITD	69.76	11	5	5	N	73890	High molecular weight glutenin (Fragment) OS=Triticum turgidum subsp. durum OX=4567 GN=Glu-B1 PE=3 SV=1
26	29	Q84TG6|Q84TG6_TRITD	69.76	11	5	5	N	77343	HMW glutenin subunit 1By8 OS=Triticum turgidum subsp. durum OX=4567 GN=Glu-1B PE=3 SV=1
34	63	K4N1X7|K4N1X7_TRITD	64.93	4	3	3	Y	85997	HMW glutenin OS=Triticum turgidum subsp. durum OX=4567 GN=Glu-1B PE=3 SV=1
34	64	Q8RVX0|Q8RVX0_TRITD	64.93	4	3	3	Y	86038	High molecular weight glutenin subunit 1Bx20 (Fragment) OS=Triticum turgidum subsp. durum OX=4567 GN=glu-B1x PE=2 SV=2
22	5207	A0A446W0C7|A0A446W0C7_TRITD	52.93	5	1	0	N	35241	AAI domain-containing protein OS=Triticum turgidum subsp. durum OX=4567 GN=TRITD_6Bv1G014610 PE=4 SV=1
22	370	A0A446W0B2|A0A446W0B2_TRITD	52.93	4	1	0	N	36874	AAI domain-containing protein OS=Triticum turgidum subsp. durum OX=4567 GN=TRITD_6Bv1G014610 PE=4 SV=1
22	26611	A0A446W0D8|A0A446W0D8_TRITD	52.93	5	1	0	N	33815	AAI domain-containing protein OS=Triticum turgidum subsp. durum OX=4567 GN=TRITD_6Bv1G014610 PE=4 SV=1
27	122	Q9XGF0|Q9XGF0_TRITD	48.94	8	3	3	N	42242	Low molecular weight glutenin subunit (Fragment) OS=Triticum turgidum subsp. durum OX=4567 GN=lmw-gs PE=4 SV=1
27	623	Q9XGE9|Q9XGE9_TRITD	48.94	8	3	3	N	41660	Low molecular weight glutenin subunit (Fragment) OS=Triticum turgidum subsp. durum OX=4567 GN=lmw-gs type-1 PE=4 SV=1
33	26619	A0A446TL77|A0A446TL77_TRITD	46.98	6	3	3	N	29914	rRNA N-glycosidase OS=Triticum turgidum subsp. durum OX=4567 GN=TRITD_5Av1G231950 PE=3 SV=1
33	26620	A0A446TLI2|A0A446TLI2_TRITD	46.98	6	3	3	N	30328	rRNA N-glycosidase OS=Triticum turgidum subsp. durum OX=4567 GN=TRITD_5Av1G231950 PE=3 SV=1
33	26641	A0A446UTR7|A0A446UTR7_TRITD	46.98	6	3	3	N	29653	rRNA N-glycosidase OS=Triticum turgidum subsp. durum OX=4567 GN=TRITD_5Bv1G231210 PE=3 SV=1
33	509	A0A446UUH9|A0A446UUH9_TRITD	46.98	6	3	3	N	30143	rRNA N-glycosidase OS=Triticum turgidum subsp. durum OX=4567 GN=TRITD_5Bv1G231210 PE=3 SV=1
33	510	A0A446UTR4|A0A446UTR4_TRITD	46.98	6	3	3	N	30085	rRNA N-glycosidase OS=Triticum turgidum subsp. durum OX=4567 GN=TRITD_5Bv1G231210 PE=3 SV=1
28	538	A0A446V2Q9|A0A446V2Q9_TRITD	41.02	5	1	1	N	28029	AAI domain-containing protein OS=Triticum turgidum subsp. durum OX=4567 GN=TRITD_6Av1G009860 PE=4 SV=1
28	539	A0A446V2I9|A0A446V2I9_TRITD	41.02	5	1	1	N	28318	AAI domain-containing protein OS=Triticum turgidum subsp. durum OX=4567 GN=TRITD_6Av1G009660 PE=4 SV=1
28	540	A0A446V2Q0|A0A446V2Q0_TRITD	41.02	5	1	1	N	29546	AAI domain-containing protein OS=Triticum turgidum subsp. durum OX=4567 GN=TRITD_6Av1G009660 PE=4 SV=1
39	738	B0L965|B0L965_HORCH	40.85	3	2	2	N	94905	D-hordein OS=Hordeum chilense OX=15565 PE=3 SV=1
45	432	Q41603|Q41603_TRITD	40.08	5	1	1	N	32176	LMW glutenin (Fragment) OS=Triticum turgidum subsp. durum OX=4567 GN=LMW glutenin PE=4 SV=1
40	1604	A0A446IHD3|A0A446IHD3_TRITD	40.08	7	2	2	N	22186	AAI domain-containing protein OS=Triticum turgidum subsp. durum OX=4567 GN=TRITD_1Av1G002230 PE=4 SV=1
32	1197	Q6EEY5|Q6EEY5_HORCH	33.45	5	2	2	N	27717	Gamma 3 hordein (Fragment) OS=Hordeum chilense OX=15565 PE=2 SV=1
32	1198	Q6EEY4|Q6EEY4_HORCH	33.45	4	2	2	N	29482	Gamma 3 hordein (Fragment) OS=Hordeum chilense OX=15565 PE=2 SV=1
32	1199	Q6EEY6|Q6EEY6_HORCH	33.45	4	2	2	N	29465	Gamma 3 hordein (Fragment) OS=Hordeum chilense OX=15565 PE=2 SV=1
32	1200	Q6EEZ1|Q6EEZ1_HORCH	33.45	4	2	2	N	32172	Gamma 3 hordein OS=Hordeum chilense OX=15565 PE=2 SV=1
32	1201	Q6EEZ0|Q6EEZ0_HORCH	33.45	4	2	2	N	32142	Gamma 3 hordein OS=Hordeum chilense OX=15565 PE=2 SV=1
32	1418	Q6EEY3|Q6EEY3_HORCH	33.45	6	2	2	N	21468	Gamma 3 hordein (Fragment) OS=Hordeum chilense OX=15565 PE=2 SV=1
32	1408	Q6EEX6|Q6EEX6_HORCH	33.45	5	2	2	N	23645	Gamma 3 hordein (Fragment) OS=Hordeum chilense OX=15565 PE=4 SV=1
32	1272	Q6EEY9|Q6EEY9_HORCH	33.45	4	2	2	N	32645	Gamma 3 hordein OS=Hordeum chilense OX=15565 PE=2 SV=1
38	1084	A0A287EEX5|A0A287EEX5_HORVV	32.97	3	1	1	N	53083	Uncharacterized protein OS=Hordeum vulgare subsp. vulgare OX=112509 PE=4 SV=1
42	5081	D5FPE4|D5FPE4_TRITD	32.68	4	1	1	Y	39839	Low-molecular-weight glutenin subunit OS=Triticum turgidum subsp. durum OX=4567 GN=GluB3-4 PE=4 SV=1
42	710	A0A2P1BXV0|A0A2P1BXV0_TRITD	32.68	4	1	1	Y	39838	Low molecular weight glutenin subunit BP4-22 OS=Triticum turgidum subsp. durum OX=4567 GN=GluB3-4 PE=4 SV=1
42	10175	O49958|O49958_TRITD	32.68	4	1	1	Y	39791	Low molecular weight glutenin subunit (Fragment) OS=Triticum turgidum subsp. durum OX=4567 GN=lmw-gs PE=4 SV=1
65	3052	A0A446YZH4|A0A446YZH4_TRITD	22.93	2	1	1	N	66199	Aamy domain-containing protein OS=Triticum turgidum subsp. durum OX=4567 GN=TRITD_7Bv1G229260 PE=4 SV=1
65	3053	A0A446XZA6|A0A446XZA6_TRITD	22.93	2	1	1	N	68236	Aamy domain-containing protein OS=Triticum turgidum subsp. durum OX=4567 GN=TRITD_7Av1G275440 PE=4 SV=1
65	26731	A0A446YZG1|A0A446YZG1_TRITD	22.93	2	1	1	N	71377	Aamy domain-containing protein OS=Triticum turgidum subsp. durum OX=4567 GN=TRITD_7Bv1G229260 PE=4 SV=1
65	3056	A0A446XZQ8|A0A446XZQ8_TRITD	22.93	2	1	1	N	72006	Aamy domain-containing protein OS=Triticum turgidum subsp. durum OX=4567 GN=TRITD_7Av1G275440 PE=4 SV=1
65	3059	A0A446XZX4|A0A446XZX4_TRITD	22.93	2	1	1	N	73048	Aamy domain-containing protein OS=Triticum turgidum subsp. durum OX=4567 GN=TRITD_7Av1G275440 PE=4 SV=1
65	3060	A0A446YZH6|A0A446YZH6_TRITD	22.93	2	1	1	N	72709	Aamy domain-containing protein OS=Triticum turgidum subsp. durum OX=4567 GN=TRITD_7Bv1G229260 PE=4 SV=1
65	3061	A0A446YZQ7|A0A446YZQ7_TRITD	22.93	2	1	1	N	73644	Aamy domain-containing protein OS=Triticum turgidum subsp. durum OX=4567 GN=TRITD_7Bv1G229260 PE=4 SV=1
65	3062	A0A446XZE4|A0A446XZE4_TRITD	22.93	2	1	1	N	73938	Aamy domain-containing protein OS=Triticum turgidum subsp. durum OX=4567 GN=TRITD_7Av1G275440 PE=4 SV=1
65	3065	A0A446XZX5|A0A446XZX5_TRITD	22.93	2	1	1	N	76772	Aamy domain-containing protein OS=Triticum turgidum subsp. durum OX=4567 GN=TRITD_7Av1G275440 PE=4 SV=1
65	3066	A0A446XZQ7|A0A446XZQ7_TRITD	22.93	2	1	1	N	77669	Aamy domain-containing protein OS=Triticum turgidum subsp. durum OX=4567 GN=TRITD_7Av1G275440 PE=4 SV=1
63	1972	A0A446YMF0|A0A446YMF0_TRITD	22.52	4	1	1	N	28681	Uncharacterized protein OS=Triticum turgidum subsp. durum OX=4567 GN=TRITD_7Bv1G149730 PE=3 SV=1
63	1973	M0WF36|M0WF36_HORVV	22.52	3	1	1	N	36238	Uncharacterized protein OS=Hordeum vulgare subsp. vulgare OX=112509 PE=4 SV=1
63	1975	A0A287X774|A0A287X774_HORVV	22.52	3	1	1	N	40509	Uncharacterized protein OS=Hordeum vulgare subsp. vulgare OX=112509 PE=4 SV=1
63	1976	A0A446YMB2|A0A446YMB2_TRITD	22.52	3	1	1	N	42474	Uncharacterized protein OS=Triticum turgidum subsp. durum OX=4567 GN=TRITD_7Bv1G149730 PE=4 SV=1
63	1978	M0WF37|M0WF37_HORVV	22.52	3	1	1	N	43072	Uncharacterized protein OS=Hordeum vulgare subsp. vulgare OX=112509 PE=3 SV=1
63	1979	A0A446XMZ1|A0A446XMZ1_TRITD	22.52	3	1	1	N	44294	Uncharacterized protein OS=Triticum turgidum subsp. durum OX=4567 GN=TRITD_7Av1G196720 PE=4 SV=1
63	1980	A0A446YMD9|A0A446YMD9_TRITD	22.52	3	1	1	N	44361	Uncharacterized protein OS=Triticum turgidum subsp. durum OX=4567 GN=TRITD_7Bv1G149730 PE=4 SV=1
63	1982	A0A446YMD5|A0A446YMD5_TRITD	22.52	3	1	1	N	46334	Uncharacterized protein OS=Triticum turgidum subsp. durum OX=4567 GN=TRITD_7Bv1G149730 PE=4 SV=1
63	26732	A0A446XMZ4|A0A446XMZ4_TRITD	22.52	3	1	1	N	46805	Uncharacterized protein OS=Triticum turgidum subsp. durum OX=4567 GN=TRITD_7Av1G196720 PE=4 SV=1
63	1986	A0A287X6Z0|A0A287X6Z0_HORVV	22.52	3	1	1	N	46828	Uncharacterized protein OS=Hordeum vulgare subsp. vulgare OX=112509 PE=4 SV=1
63	26733	M0WF40|M0WF40_HORVV	22.52	3	1	1	N	46804	Uncharacterized protein OS=Hordeum vulgare subsp. vulgare OX=112509 PE=4 SV=1^Atr|A0A0U2L8B1
63	1985	A0A446YMC3|A0A446YMC3_TRITD	22.52	3	1	1	N	46872	Uncharacterized protein OS=Triticum turgidum subsp. durum OX=4567 GN=TRITD_7Bv1G149730 PE=4 SV=1
31	26761	A0A446MTV7|A0A446MTV7_TRITD	20.00	2	1	1	N	36534	Uncharacterized protein OS=Triticum turgidum subsp. durum OX=4567 GN=TRITD_2Bv1G239830 PE=4 SV=1
31	26762	A0A446MTS7|A0A446MTS7_TRITD	20.00	1	1	1	N	49967	Uncharacterized protein OS=Triticum turgidum subsp. durum OX=4567 GN=TRITD_2Bv1G239830 PE=4 SV=1
31	26763	M5AX34|M5AX34_TRITD	20.00	1	1	1	N	51027	TaAP2-B OS=Triticum turgidum subsp. durum OX=4567 PE=4 SV=1
31	26764	M5AB39|M5AB39_TRITD	20.00	1	1	1	N	51075	TaAP2-B OS=Triticum turgidum subsp. durum OX=4567 GN=TRITD_2Bv1G239830 PE=4 SV=1

## Sheet: Aucan II
Protein Group	Protein ID	Accession	-10lgP	Coverage (%)	#Peptides	#Unique	PTM	Mass	Description
7	26595	A0A446W0A1|A0A446W0A1_TRITD	87.16	16	13	0	N	33223	AAI domain-containing protein OS=Triticum turgidum subsp. durum OX=4567 GN=TRITD_6Bv1G014610 PE=4 SV=1
8	51	D2X6D0|D2X6D0_TRITD	85.41	13	11	1	N	32865	Alpha-gliadin OS=Triticum turgidum subsp. durum OX=4567 PE=4 SV=1
10	68	A0A446W0B5|A0A446W0B5_TRITD	84.91	19	11	1	N	40924	AAI domain-containing protein OS=Triticum turgidum subsp. durum OX=4567 GN=TRITD_6Bv1G014670 PE=4 SV=1
14	73	A0A446W0B7|A0A446W0B7_TRITD	82.29	18	10	1	N	35651	AAI domain-containing protein OS=Triticum turgidum subsp. durum OX=4567 GN=TRITD_6Bv1G014670 PE=4 SV=1
13	76	A0A446W0E8|A0A446W0E8_TRITD	82.15	17	9	0	N	35524	AAI domain-containing protein OS=Triticum turgidum subsp. durum OX=4567 GN=TRITD_6Bv1G014670 PE=4 SV=1
12	449	A0A446W085|A0A446W085_TRITD	81.31	16	12	0	N	34090	AAI domain-containing protein OS=Triticum turgidum subsp. durum OX=4567 GN=TRITD_6Bv1G014610 PE=4 SV=1
12	450	A0A446W087|A0A446W087_TRITD	81.31	16	12	0	N	34190	AAI domain-containing protein OS=Triticum turgidum subsp. durum OX=4567 GN=TRITD_6Bv1G014610 PE=4 SV=1
12	451	A0A446W0F5|A0A446W0F5_TRITD	81.31	16	12	0	N	34346	AAI domain-containing protein OS=Triticum turgidum subsp. durum OX=4567 GN=TRITD_6Bv1G014610 PE=4 SV=1
12	452	A0A446W0G6|A0A446W0G6_TRITD	81.31	15	12	0	N	35100	AAI domain-containing protein OS=Triticum turgidum subsp. durum OX=4567 GN=TRITD_6Bv1G014610 PE=4 SV=1
9	26598	H8Y0D1|H8Y0D1_HORVS	78.19	13	13	0	N	24731	Alpha prolamin OS=Hordeum vulgare subsp. spontaneum OX=77009 PE=4 SV=1
32	63	K4N1X7|K4N1X7_TRITD	77.63	11	10	7	Y	85997	HMW glutenin OS=Triticum turgidum subsp. durum OX=4567 GN=Glu-1B PE=3 SV=1
32	64	Q8RVX0|Q8RVX0_TRITD	77.63	11	10	7	Y	86038	High molecular weight glutenin subunit 1Bx20 (Fragment) OS=Triticum turgidum subsp. durum OX=4567 GN=glu-B1x PE=2 SV=2
31	25	A0A2L1K3K6|A0A2L1K3K6_TRITD	77.43	12	11	9	Y	73890	High molecular weight glutenin (Fragment) OS=Triticum turgidum subsp. durum OX=4567 GN=Glu-B1 PE=3 SV=1
31	29	Q84TG6|Q84TG6_TRITD	77.43	12	11	9	Y	77343	HMW glutenin subunit 1By8 OS=Triticum turgidum subsp. durum OX=4567 GN=Glu-1B PE=3 SV=1
24	26596	A0A446W0B4|A0A446W0B4_TRITD	71.61	16	7	1	N	28931	Uncharacterized protein OS=Triticum turgidum subsp. durum OX=4567 GN=TRITD_6Bv1G014670 PE=4 SV=1
24	173	A0A446W0I4|A0A446W0I4_TRITD	71.61	14	7	1	N	33626	AAI domain-containing protein OS=Triticum turgidum subsp. durum OX=4567 GN=TRITD_6Bv1G014670 PE=4 SV=1
24	174	A0A446W0D7|A0A446W0D7_TRITD	71.61	14	7	1	N	33566	AAI domain-containing protein OS=Triticum turgidum subsp. durum OX=4567 GN=TRITD_6Bv1G014670 PE=4 SV=1
24	175	A0A446W0N0|A0A446W0N0_TRITD	71.61	14	7	1	N	33891	AAI domain-containing protein OS=Triticum turgidum subsp. durum OX=4567 GN=TRITD_6Bv1G014670 PE=4 SV=1
27	122	Q9XGF0|Q9XGF0_TRITD	69.96	28	13	7	Y	42242	Low molecular weight glutenin subunit (Fragment) OS=Triticum turgidum subsp. durum OX=4567 GN=lmw-gs PE=4 SV=1
25	5207	A0A446W0C7|A0A446W0C7_TRITD	61.42	13	8	0	N	35241	AAI domain-containing protein OS=Triticum turgidum subsp. durum OX=4567 GN=TRITD_6Bv1G014610 PE=4 SV=1
25	370	A0A446W0B2|A0A446W0B2_TRITD	61.42	12	8	0	N	36874	AAI domain-containing protein OS=Triticum turgidum subsp. durum OX=4567 GN=TRITD_6Bv1G014610 PE=4 SV=1
25	26611	A0A446W0D8|A0A446W0D8_TRITD	61.42	14	8	0	N	33815	AAI domain-containing protein OS=Triticum turgidum subsp. durum OX=4567 GN=TRITD_6Bv1G014610 PE=4 SV=1
28	538	A0A446V2Q9|A0A446V2Q9_TRITD	55.66	13	6	2	N	28029	AAI domain-containing protein OS=Triticum turgidum subsp. durum OX=4567 GN=TRITD_6Av1G009860 PE=4 SV=1
28	539	A0A446V2I9|A0A446V2I9_TRITD	55.66	13	6	2	N	28318	AAI domain-containing protein OS=Triticum turgidum subsp. durum OX=4567 GN=TRITD_6Av1G009660 PE=4 SV=1
28	540	A0A446V2Q0|A0A446V2Q0_TRITD	55.66	12	6	2	N	29546	AAI domain-containing protein OS=Triticum turgidum subsp. durum OX=4567 GN=TRITD_6Av1G009660 PE=4 SV=1
34	26670	Q41602|Q41602_TRITD	55.04	9	3	2	N	32119	Gamma gliadin (Fragment) OS=Triticum turgidum subsp. durum OX=4567 PE=4 SV=1
34	26671	Q84M19|Q84M19_TRITD	55.04	9	3	2	N	32215	Gamma gliadin (Fragment) OS=Triticum turgidum subsp. durum OX=4567 PE=4 SV=1
34	26672	A0A446JGQ8|A0A446JGQ8_TRITD	55.04	9	3	2	N	32399	AAI domain-containing protein OS=Triticum turgidum subsp. durum OX=4567 GN=TRITD_1Bv1G001870 PE=4 SV=1
34	26673	A0A446JG61|A0A446JG61_TRITD	55.04	8	3	2	N	34302	AAI domain-containing protein OS=Triticum turgidum subsp. durum OX=4567 GN=TRITD_1Bv1G001870 PE=4 SV=1
34	26674	A0A446JG84|A0A446JG84_TRITD	55.04	8	3	2	N	34362	AAI domain-containing protein OS=Triticum turgidum subsp. durum OX=4567 GN=TRITD_1Bv1G001870 PE=4 SV=1
34	655	A0A446JG43|A0A446JG43_TRITD	55.04	8	3	2	N	34342	AAI domain-containing protein OS=Triticum turgidum subsp. durum OX=4567 GN=TRITD_1Bv1G001870 PE=4 SV=1
30	26621	A0A446V2J2|A0A446V2J2_TRITD	52.32	9	4	0	N	32464	AAI domain-containing protein OS=Triticum turgidum subsp. durum OX=4567 GN=TRITD_6Av1G009670 PE=4 SV=1
30	26625	A0A446V2K9|A0A446V2K9_TRITD	52.32	9	4	0	N	30390	AAI domain-containing protein OS=Triticum turgidum subsp. durum OX=4567 GN=TRITD_6Av1G009860 PE=4 SV=1
30	26626	A0A0E3UR97|A0A0E3UR97_TRITD	52.32	8	4	0	N	32818	Alpha-gliadin (Fragment) OS=Triticum turgidum subsp. durum OX=4567 PE=4 SV=1
30	26627	A0A0E3Z5B6|A0A0E3Z5B6_TRITD	52.32	8	4	0	N	32816	Alpha-gliadin (Fragment) OS=Triticum turgidum subsp. durum OX=4567 PE=4 SV=1
30	26628	A0A446V2J5|A0A446V2J5_TRITD	52.32	8	4	0	N	32790	AAI domain-containing protein OS=Triticum turgidum subsp. durum OX=4567 GN=TRITD_6Av1G009830 PE=4 SV=1
30	26629	Q2V5Z6|Q2V5Z6_TRITD	52.32	8	4	0	N	33152	Alpha-gliadin protein OS=Triticum turgidum subsp. durum OX=4567 PE=4 SV=1
30	26630	A0A0E3Z6Q1|A0A0E3Z6Q1_TRITD	52.32	8	4	0	N	33091	Alpha-gliadin (Fragment) OS=Triticum turgidum subsp. durum OX=4567 PE=4 SV=1
30	26631	A0A446V2P0|A0A446V2P0_TRITD	52.32	8	4	0	N	33161	AAI domain-containing protein OS=Triticum turgidum subsp. durum OX=4567 GN=TRITD_6Av1G009860 PE=4 SV=1
30	26632	A0A0E3UQW4|A0A0E3UQW4_TRITD	52.32	8	4	0	N	33329	Alpha-gliadin (Fragment) OS=Triticum turgidum subsp. durum OX=4567 PE=4 SV=1
30	26633	A0A0E3UR95|A0A0E3UR95_TRITD	52.32	8	4	0	N	33555	Alpha-gliadin (Fragment) OS=Triticum turgidum subsp. durum OX=4567 PE=4 SV=1
30	26634	A0A446V2K5|A0A446V2K5_TRITD	52.32	8	4	0	N	33451	AAI domain-containing protein OS=Triticum turgidum subsp. durum OX=4567 GN=TRITD_6Av1G009660 PE=4 SV=1
30	26635	A0A446V2K2|A0A446V2K2_TRITD	52.32	8	4	0	N	34071	AAI domain-containing protein OS=Triticum turgidum subsp. durum OX=4567 GN=TRITD_6Av1G009660 PE=4 SV=1
30	26639	A0A0E3UR98|A0A0E3UR98_TRITD	52.32	8	4	0	N	32805	Alpha-gliadin (Fragment) OS=Triticum turgidum subsp. durum OX=4567 PE=4 SV=1
30	26643	A0A446V2J8|A0A446V2J8_TRITD	52.32	10	4	0	N	28060	AAI domain-containing protein OS=Triticum turgidum subsp. durum OX=4567 GN=TRITD_6Av1G009400 PE=4 SV=1
30	26644	A0A0E3Z559|A0A0E3Z559_TRITD	52.32	8	4	0	N	32883	Alpha-gliadin (Fragment) OS=Triticum turgidum subsp. durum OX=4567 GN=TRITD_6Av1G009400 PE=4 SV=1
30	26645	A0A0E3Z6Q7|A0A0E3Z6Q7_TRITD	52.32	8	4	0	N	33062	Alpha-gliadin (Fragment) OS=Triticum turgidum subsp. durum OX=4567 PE=4 SV=1
30	26642	A0A0E3UQW2|A0A0E3UQW2_TRITD	52.32	8	4	0	N	33204	Alpha-gliadin (Fragment) OS=Triticum turgidum subsp. durum OX=4567 PE=4 SV=1
30	26647	A0A446V2M4|A0A446V2M4_TRITD	52.32	9	4	0	N	29385	AAI domain-containing protein OS=Triticum turgidum subsp. durum OX=4567 GN=TRITD_6Av1G009660 PE=4 SV=1
30	26648	A0A0E3Z563|A0A0E3Z563_TRITD	52.32	8	4	0	N	33026	Alpha-gliadin (Fragment) OS=Triticum turgidum subsp. durum OX=4567 PE=4 SV=1
30	26649	A0A446V2L8|A0A446V2L8_TRITD	52.32	8	4	0	N	33083	AAI domain-containing protein OS=Triticum turgidum subsp. durum OX=4567 GN=TRITD_6Av1G009660 PE=4 SV=1
30	26636	A0A446V2M7|A0A446V2M7_TRITD	52.32	13	4	0	N	21361	Uncharacterized protein OS=Triticum turgidum subsp. durum OX=4567 GN=TRITD_6Av1G009860 PE=4 SV=1
30	26640	D2X6C8|D2X6C8_TRITD	52.32	9	4	0	N	31668	Alpha-gliadin OS=Triticum turgidum subsp. durum OX=4567 PE=4 SV=1
30	26646	A0A446V2P5|A0A446V2P5_TRITD	52.32	8	4	0	N	33094	AAI domain-containing protein OS=Triticum turgidum subsp. durum OX=4567 GN=TRITD_6Av1G009880 PE=4 SV=1
37	10175	O49958|O49958_TRITD	47.77	12	6	1	Y	39791	Low molecular weight glutenin subunit (Fragment) OS=Triticum turgidum subsp. durum OX=4567 GN=lmw-gs PE=4 SV=1
37	5081	D5FPE4|D5FPE4_TRITD	47.77	12	6	1	Y	39839	Low-molecular-weight glutenin subunit OS=Triticum turgidum subsp. durum OX=4567 GN=GluB3-4 PE=4 SV=1
37	710	A0A2P1BXV0|A0A2P1BXV0_TRITD	47.77	12	6	1	Y	39838	Low molecular weight glutenin subunit BP4-22 OS=Triticum turgidum subsp. durum OX=4567 GN=GluB3-4 PE=4 SV=1
44	738	B0L965|B0L965_HORCH	44.74	6	4	3	Y	94905	D-hordein OS=Hordeum chilense OX=15565 PE=3 SV=1
42	432	Q41603|Q41603_TRITD	44.31	9	3	2	Y	32176	LMW glutenin (Fragment) OS=Triticum turgidum subsp. durum OX=4567 GN=LMW glutenin PE=4 SV=1
39	942	A0A446IHD7|A0A446IHD7_TRITD	42.16	7	3	2	N	38087	AAI domain-containing protein OS=Triticum turgidum subsp. durum OX=4567 GN=TRITD_1Av1G002200 PE=4 SV=1
39	927	A0A446IHD5|A0A446IHD5_TRITD	42.16	8	3	2	N	32678	AAI domain-containing protein OS=Triticum turgidum subsp. durum OX=4567 GN=TRITD_1Av1G002200 PE=4 SV=1^Atr|A7XDG6^Atr|B6UKM2
39	930	A0A446IHJ1|A0A446IHJ1_TRITD	42.16	8	3	2	N	32666	AAI domain-containing protein OS=Triticum turgidum subsp. durum OX=4567 GN=TRITD_1Av1G002200 PE=4 SV=1^Atr|B6UKL6^Atr|A7XDG7
39	939	A0A446IHF4|A0A446IHF4_TRITD	42.16	8	3	2	N	33489	AAI domain-containing protein OS=Triticum turgidum subsp. durum OX=4567 GN=TRITD_1Av1G002200 PE=4 SV=1
39	945	A0A446IHE6|A0A446IHE6_TRITD	42.16	8	3	2	N	34469	AAI domain-containing protein OS=Triticum turgidum subsp. durum OX=4567 GN=TRITD_1Av1G002200 PE=4 SV=1
39	946	A0A446IHC1|A0A446IHC1_TRITD	42.16	7	3	2	N	36169	AAI domain-containing protein OS=Triticum turgidum subsp. durum OX=4567 GN=TRITD_1Av1G002200 PE=4 SV=1
39	947	A0A446IHC5|A0A446IHC5_TRITD	42.16	7	3	2	N	36185	AAI domain-containing protein OS=Triticum turgidum subsp. durum OX=4567 GN=TRITD_1Av1G002200 PE=4 SV=1
38	26619	A0A446TL77|A0A446TL77_TRITD	41.59	5	2	2	N	29914	rRNA N-glycosidase OS=Triticum turgidum subsp. durum OX=4567 GN=TRITD_5Av1G231950 PE=3 SV=1
38	26620	A0A446TLI2|A0A446TLI2_TRITD	41.59	5	2	2	N	30328	rRNA N-glycosidase OS=Triticum turgidum subsp. durum OX=4567 GN=TRITD_5Av1G231950 PE=3 SV=1
38	26641	A0A446UTR7|A0A446UTR7_TRITD	41.59	5	2	2	N	29653	rRNA N-glycosidase OS=Triticum turgidum subsp. durum OX=4567 GN=TRITD_5Bv1G231210 PE=3 SV=1
38	509	A0A446UUH9|A0A446UUH9_TRITD	41.59	5	2	2	N	30143	rRNA N-glycosidase OS=Triticum turgidum subsp. durum OX=4567 GN=TRITD_5Bv1G231210 PE=3 SV=1
38	510	A0A446UTR4|A0A446UTR4_TRITD	41.59	5	2	2	N	30085	rRNA N-glycosidase OS=Triticum turgidum subsp. durum OX=4567 GN=TRITD_5Bv1G231210 PE=3 SV=1
35	1197	Q6EEY5|Q6EEY5_HORCH	39.21	8	3	3	N	27717	Gamma 3 hordein (Fragment) OS=Hordeum chilense OX=15565 PE=2 SV=1
35	1198	Q6EEY4|Q6EEY4_HORCH	39.21	7	3	3	N	29482	Gamma 3 hordein (Fragment) OS=Hordeum chilense OX=15565 PE=2 SV=1
35	1199	Q6EEY6|Q6EEY6_HORCH	39.21	7	3	3	N	29465	Gamma 3 hordein (Fragment) OS=Hordeum chilense OX=15565 PE=2 SV=1
35	1200	Q6EEZ1|Q6EEZ1_HORCH	39.21	7	3	3	N	32172	Gamma 3 hordein OS=Hordeum chilense OX=15565 PE=2 SV=1
35	1201	Q6EEZ0|Q6EEZ0_HORCH	39.21	7	3	3	N	32142	Gamma 3 hordein OS=Hordeum chilense OX=15565 PE=2 SV=1
35	1272	Q6EEY9|Q6EEY9_HORCH	39.21	7	3	3	N	32645	Gamma 3 hordein OS=Hordeum chilense OX=15565 PE=2 SV=1
41	5290	A0A446JG74|A0A446JG74_TRITD	38.83	7	2	1	N	35528	AAI domain-containing protein OS=Triticum turgidum subsp. durum OX=4567 GN=TRITD_1Bv1G001870 PE=4 SV=1
55	292	A0A446TRT1|A0A446TRT1_TRITD	33.62	5	2	2	N	50685	Beta-amylase OS=Triticum turgidum subsp. durum OX=4567 GN=TRITD_5Av1G257530 PE=3 SV=1
55	293	A0A446TRS7|A0A446TRS7_TRITD	33.62	4	2	2	N	57973	Beta-amylase OS=Triticum turgidum subsp. durum OX=4567 GN=TRITD_5Av1G257530 PE=3 SV=1
55	294	A0A446TRS9|A0A446TRS9_TRITD	33.62	4	2	2	N	58611	Beta-amylase OS=Triticum turgidum subsp. durum OX=4567 GN=TRITD_5Av1G257530 PE=3 SV=1
55	295	A0A446TRS0|A0A446TRS0_TRITD	33.62	4	2	2	N	58774	Beta-amylase OS=Triticum turgidum subsp. durum OX=4567 GN=TRITD_5Av1G257530 PE=3 SV=1
55	297	A0A446TRR2|A0A446TRR2_TRITD	33.62	4	2	2	N	59150	Beta-amylase OS=Triticum turgidum subsp. durum OX=4567 GN=TRITD_5Av1G257530 PE=3 SV=1
55	298	A0A446TRR9|A0A446TRR9_TRITD	33.62	4	2	2	N	60256	Beta-amylase OS=Triticum turgidum subsp. durum OX=4567 GN=TRITD_5Av1G257530 PE=3 SV=1
55	512	A0A446TRS4|A0A446TRS4_TRITD	33.62	7	2	2	N	36418	Beta-amylase OS=Triticum turgidum subsp. durum OX=4567 GN=TRITD_5Av1G257530 PE=3 SV=1
55	604	A0A446TRS2|A0A446TRS2_TRITD	33.62	8	2	2	N	31523	Beta-amylase OS=Triticum turgidum subsp. durum OX=4567 GN=TRITD_5Av1G257530 PE=3 SV=1
43	1084	A0A287EEX5|A0A287EEX5_HORVV	31.07	6	2	2	N	53083	Uncharacterized protein OS=Hordeum vulgare subsp. vulgare OX=112509 PE=4 SV=1
48	26766	sw|P16315|GLTC_WHEAT	30.39	6	2	1	N	33379	Glutenin_ low molecular weight subunit PTDUCD1 OS=Triticum aestivum OX=4565 PE=1 SV=1
54	26776	A0A446JG98|A0A446JG98_TRITD	29.04	4	1	1	N	37409	AAI domain-containing protein OS=Triticum turgidum subsp. durum OX=4567 GN=TRITD_1Bv1G001870 PE=4 SV=1
54	26778	A0A446JGQ5|A0A446JGQ5_TRITD	29.04	4	1	1	N	37747	AAI domain-containing protein OS=Triticum turgidum subsp. durum OX=4567 GN=TRITD_1Bv1G001870 PE=4 SV=1
54	26779	A0A446JGE5|A0A446JGE5_TRITD	29.04	4	1	1	N	37797	AAI domain-containing protein OS=Triticum turgidum subsp. durum OX=4567 GN=TRITD_1Bv1G001870 PE=4 SV=1
54	26777	A0A446JGA9|A0A446JGA9_TRITD	29.04	4	1	1	N	37745	AAI domain-containing protein OS=Triticum turgidum subsp. durum OX=4567 GN=TRITD_1Bv1G001870 PE=4 SV=1
47	770	Q40055|Q40055_HORVU	28.03	5	1	1	N	40555	C hordein OS=Hordeum vulgare OX=4513 PE=4 SV=1
58	1273	sw|P06471|HOR3_HORVU	24.62	5	1	1	N	30195	B3-hordein (Fragment) OS=Hordeum vulgare OX=4513 PE=1 SV=1
73	1972	A0A446YMF0|A0A446YMF0_TRITD	22.55	4	1	1	N	28681	Uncharacterized protein OS=Triticum turgidum subsp. durum OX=4567 GN=TRITD_7Bv1G149730 PE=3 SV=1
73	1973	M0WF36|M0WF36_HORVV	22.55	3	1	1	N	36238	Uncharacterized protein OS=Hordeum vulgare subsp. vulgare OX=112509 PE=4 SV=1
73	1975	A0A287X774|A0A287X774_HORVV	22.55	3	1	1	N	40509	Uncharacterized protein OS=Hordeum vulgare subsp. vulgare OX=112509 PE=4 SV=1
73	1976	A0A446YMB2|A0A446YMB2_TRITD	22.55	3	1	1	N	42474	Uncharacterized protein OS=Triticum turgidum subsp. durum OX=4567 GN=TRITD_7Bv1G149730 PE=4 SV=1
73	1978	M0WF37|M0WF37_HORVV	22.55	3	1	1	N	43072	Uncharacterized protein OS=Hordeum vulgare subsp. vulgare OX=112509 PE=3 SV=1
73	1979	A0A446XMZ1|A0A446XMZ1_TRITD	22.55	3	1	1	N	44294	Uncharacterized protein OS=Triticum turgidum subsp. durum OX=4567 GN=TRITD_7Av1G196720 PE=4 SV=1
73	1980	A0A446YMD9|A0A446YMD9_TRITD	22.55	3	1	1	N	44361	Uncharacterized protein OS=Triticum turgidum subsp. durum OX=4567 GN=TRITD_7Bv1G149730 PE=4 SV=1
73	1982	A0A446YMD5|A0A446YMD5_TRITD	22.55	3	1	1	N	46334	Uncharacterized protein OS=Triticum turgidum subsp. durum OX=4567 GN=TRITD_7Bv1G149730 PE=4 SV=1
73	26732	A0A446XMZ4|A0A446XMZ4_TRITD	22.55	3	1	1	N	46805	Uncharacterized protein OS=Triticum turgidum subsp. durum OX=4567 GN=TRITD_7Av1G196720 PE=4 SV=1
73	1986	A0A287X6Z0|A0A287X6Z0_HORVV	22.55	3	1	1	N	46828	Uncharacterized protein OS=Hordeum vulgare subsp. vulgare OX=112509 PE=4 SV=1
73	26733	M0WF40|M0WF40_HORVV	22.55	3	1	1	N	46804	Uncharacterized protein OS=Hordeum vulgare subsp. vulgare OX=112509 PE=4 SV=1^Atr|A0A0U2L8B1
73	1985	A0A446YMC3|A0A446YMC3_TRITD	22.55	3	1	1	N	46872	Uncharacterized protein OS=Triticum turgidum subsp. durum OX=4567 GN=TRITD_7Bv1G149730 PE=4 SV=1
