# Supplementary material for: Tritordeum as an Innovative Alternative to Wheat: A Comparative Digestion Study on Bread
Source: Molecules. 2022 Feb 15;27(4):1308. doi: 10.3390/molecules27041308 (PMC8877140; doi:10.3390/molecules27041308)
Supplement: Supplementary file 1 [file molecules-27-01308-s001.zip › Table S2.xlsx]

## Sheet: Bulel I
Protein Group	Protein ID	Accession	-10lgP	Coverage (%)	#Peptides	#Unique	PTM	Mass	Description
22	623	Q9XGE9|Q9XGE9_TRITD	83.49	19	8	0	Y	41660	Low molecular weight glutenin subunit (Fragment) OS=Triticum turgidum subsp. durum OX=4567 GN=lmw-gs type-1 PE=4 SV=1
23	68	A0A446W0B5|A0A446W0B5_TRITD	83.43	18	10	3	N	40924	AAI domain-containing protein OS=Triticum turgidum subsp. durum OX=4567 GN=TRITD_6Bv1G014670 PE=4 SV=1
32	63	K4N1X7|K4N1X7_TRITD	79.95	9	9	6	Y	85997	HMW glutenin OS=Triticum turgidum subsp. durum OX=4567 GN=Glu-1B PE=3 SV=1
32	64	Q8RVX0|Q8RVX0_TRITD	79.95	9	9	6	Y	86038	High molecular weight glutenin subunit 1Bx20 (Fragment) OS=Triticum turgidum subsp. durum OX=4567 GN=glu-B1x PE=2 SV=2
25	76	A0A446W0E8|A0A446W0E8_TRITD	76.67	15	6	1	N	35524	AAI domain-containing protein OS=Triticum turgidum subsp. durum OX=4567 GN=TRITD_6Bv1G014670 PE=4 SV=1
11	26595	A0A446W0A1|A0A446W0A1_TRITD	76.21	11	6	0	N	33223	AAI domain-containing protein OS=Triticum turgidum subsp. durum OX=4567 GN=TRITD_6Bv1G014610 PE=4 SV=1
16	51	D2X6D0|D2X6D0_TRITD	75.24	13	7	1	N	32865	Alpha-gliadin OS=Triticum turgidum subsp. durum OX=4567 PE=4 SV=1
12	26598	H8Y0D1|H8Y0D1_HORVS	73.84	14	8	0	N	24731	Alpha prolamin OS=Hordeum vulgare subsp. spontaneum OX=77009 PE=4 SV=1
36	32047	A0A446JGR8|A0A446JGR8_TRITD	71.43	8	5	5	N	22550	AAI domain-containing protein OS=Triticum turgidum subsp. durum OX=4567 GN=TRITD_1Bv1G001950 PE=4 SV=1
30	26596	A0A446W0B4|A0A446W0B4_TRITD	69.61	12	4	1	N	28931	Uncharacterized protein OS=Triticum turgidum subsp. durum OX=4567 GN=TRITD_6Bv1G014670 PE=4 SV=1
30	173	A0A446W0I4|A0A446W0I4_TRITD	69.61	10	4	1	N	33626	AAI domain-containing protein OS=Triticum turgidum subsp. durum OX=4567 GN=TRITD_6Bv1G014670 PE=4 SV=1
30	174	A0A446W0D7|A0A446W0D7_TRITD	69.61	10	4	1	N	33566	AAI domain-containing protein OS=Triticum turgidum subsp. durum OX=4567 GN=TRITD_6Bv1G014670 PE=4 SV=1
30	175	A0A446W0N0|A0A446W0N0_TRITD	69.61	10	4	1	N	33891	AAI domain-containing protein OS=Triticum turgidum subsp. durum OX=4567 GN=TRITD_6Bv1G014670 PE=4 SV=1
17	449	A0A446W085|A0A446W085_TRITD	68.94	10	5	0	N	34090	AAI domain-containing protein OS=Triticum turgidum subsp. durum OX=4567 GN=TRITD_6Bv1G014610 PE=4 SV=1
17	450	A0A446W087|A0A446W087_TRITD	68.94	10	5	0	N	34190	AAI domain-containing protein OS=Triticum turgidum subsp. durum OX=4567 GN=TRITD_6Bv1G014610 PE=4 SV=1
17	451	A0A446W0F5|A0A446W0F5_TRITD	68.94	10	5	0	N	34346	AAI domain-containing protein OS=Triticum turgidum subsp. durum OX=4567 GN=TRITD_6Bv1G014610 PE=4 SV=1
17	452	A0A446W0G6|A0A446W0G6_TRITD	68.94	9	5	0	N	35100	AAI domain-containing protein OS=Triticum turgidum subsp. durum OX=4567 GN=TRITD_6Bv1G014610 PE=4 SV=1
38	10175	O49958|O49958_TRITD	68.32	8	2	0	N	39791	Low molecular weight glutenin subunit (Fragment) OS=Triticum turgidum subsp. durum OX=4567 GN=lmw-gs PE=4 SV=1
38	5081	D5FPE4|D5FPE4_TRITD	68.32	8	2	0	N	39839	Low-molecular-weight glutenin subunit OS=Triticum turgidum subsp. durum OX=4567 GN=GluB3-4 PE=4 SV=1
34	26619	A0A446TL77|A0A446TL77_TRITD	57.97	6	3	3	N	29914	rRNA N-glycosidase OS=Triticum turgidum subsp. durum OX=4567 GN=TRITD_5Av1G231950 PE=3 SV=1
34	26620	A0A446TLI2|A0A446TLI2_TRITD	57.97	6	3	3	N	30328	rRNA N-glycosidase OS=Triticum turgidum subsp. durum OX=4567 GN=TRITD_5Av1G231950 PE=3 SV=1
41	42	A0A0E4G9A4|A0A0E4G9A4_TRITD	57.31	6	5	2	N	77332	High molecular weight glutenin subunit OS=Triticum turgidum subsp. durum OX=4567 GN=1By20 PE=3 SV=2
43	1182	G9AYK6|G9AYK6_TRITD	56.78	7	2	0	N	44690	LMW-i glutenin subunit OS=Triticum turgidum subsp. durum OX=4567 GN=lmw-i PE=4 SV=1
43	5101	Q84NE4|Q84NE4_TRITD	56.78	7	2	0	N	44841	LMW-glutenin OS=Triticum turgidum subsp. durum OX=4567 GN=Glu-1 PE=4 SV=1
43	10209	A0A446IHE5|A0A446IHE5_TRITD	56.78	8	2	0	N	41358	AAI domain-containing protein OS=Triticum turgidum subsp. durum OX=4567 GN=TRITD_1Av1G002360 PE=4 SV=1
43	26754	A0A446IHF3|A0A446IHF3_TRITD	56.78	7	2	0	N	41953	AAI domain-containing protein OS=Triticum turgidum subsp. durum OX=4567 GN=TRITD_1Av1G002360 PE=4 SV=1
43	26755	A0A446IHH2|A0A446IHH2_TRITD	56.78	7	2	0	N	42904	AAI domain-containing protein OS=Triticum turgidum subsp. durum OX=4567 GN=TRITD_1Av1G002360 PE=4 SV=1
28	5207	A0A446W0C7|A0A446W0C7_TRITD	56.39	5	3	0	N	35241	AAI domain-containing protein OS=Triticum turgidum subsp. durum OX=4567 GN=TRITD_6Bv1G014610 PE=4 SV=1
28	370	A0A446W0B2|A0A446W0B2_TRITD	56.39	5	3	0	N	36874	AAI domain-containing protein OS=Triticum turgidum subsp. durum OX=4567 GN=TRITD_6Bv1G014610 PE=4 SV=1
28	26611	A0A446W0D8|A0A446W0D8_TRITD	56.39	5	3	0	N	33815	AAI domain-containing protein OS=Triticum turgidum subsp. durum OX=4567 GN=TRITD_6Bv1G014610 PE=4 SV=1
29	26621	A0A446V2J2|A0A446V2J2_TRITD	44.93	4	1	0	N	32464	AAI domain-containing protein OS=Triticum turgidum subsp. durum OX=4567 GN=TRITD_6Av1G009670 PE=4 SV=1
29	593	D2X6C9|D2X6C9_TRITD	44.93	4	1	0	N	34522	Alpha-gliadin OS=Triticum turgidum subsp. durum OX=4567 PE=4 SV=1
29	26625	A0A446V2K9|A0A446V2K9_TRITD	44.93	5	1	0	N	30390	AAI domain-containing protein OS=Triticum turgidum subsp. durum OX=4567 GN=TRITD_6Av1G009860 PE=4 SV=1
29	32045	A0A446V2L4|A0A446V2L4_TRITD	44.93	5	1	0	N	25669	Uncharacterized protein OS=Triticum turgidum subsp. durum OX=4567 GN=TRITD_6Av1G009860 PE=4 SV=1
29	26626	A0A0E3UR97|A0A0E3UR97_TRITD	44.93	4	1	0	N	32818	Alpha-gliadin (Fragment) OS=Triticum turgidum subsp. durum OX=4567 PE=4 SV=1
29	26627	A0A0E3Z5B6|A0A0E3Z5B6_TRITD	44.93	4	1	0	N	32816	Alpha-gliadin (Fragment) OS=Triticum turgidum subsp. durum OX=4567 PE=4 SV=1
29	26628	A0A446V2J5|A0A446V2J5_TRITD	44.93	4	1	0	N	32790	AAI domain-containing protein OS=Triticum turgidum subsp. durum OX=4567 GN=TRITD_6Av1G009830 PE=4 SV=1
29	26629	Q2V5Z6|Q2V5Z6_TRITD	44.93	4	1	0	N	33152	Alpha-gliadin protein OS=Triticum turgidum subsp. durum OX=4567 PE=4 SV=1
29	26630	A0A0E3Z6Q1|A0A0E3Z6Q1_TRITD	44.93	4	1	0	N	33091	Alpha-gliadin (Fragment) OS=Triticum turgidum subsp. durum OX=4567 PE=4 SV=1
29	26631	A0A446V2P0|A0A446V2P0_TRITD	44.93	4	1	0	N	33161	AAI domain-containing protein OS=Triticum turgidum subsp. durum OX=4567 GN=TRITD_6Av1G009860 PE=4 SV=1
29	26632	A0A0E3UQW4|A0A0E3UQW4_TRITD	44.93	4	1	0	N	33329	Alpha-gliadin (Fragment) OS=Triticum turgidum subsp. durum OX=4567 PE=4 SV=1
29	26633	A0A0E3UR95|A0A0E3UR95_TRITD	44.93	4	1	0	N	33555	Alpha-gliadin (Fragment) OS=Triticum turgidum subsp. durum OX=4567 PE=4 SV=1
29	26634	A0A446V2K5|A0A446V2K5_TRITD	44.93	4	1	0	N	33451	AAI domain-containing protein OS=Triticum turgidum subsp. durum OX=4567 GN=TRITD_6Av1G009660 PE=4 SV=1
29	26635	A0A446V2K2|A0A446V2K2_TRITD	44.93	4	1	0	N	34071	AAI domain-containing protein OS=Triticum turgidum subsp. durum OX=4567 GN=TRITD_6Av1G009660 PE=4 SV=1
29	26636	A0A446V2M7|A0A446V2M7_TRITD	44.93	6	1	0	N	21361	Uncharacterized protein OS=Triticum turgidum subsp. durum OX=4567 GN=TRITD_6Av1G009860 PE=4 SV=1
29	26647	A0A446V2M4|A0A446V2M4_TRITD	44.93	5	1	0	N	29385	AAI domain-containing protein OS=Triticum turgidum subsp. durum OX=4567 GN=TRITD_6Av1G009660 PE=4 SV=1
29	26648	A0A0E3Z563|A0A0E3Z563_TRITD	44.93	4	1	0	N	33026	Alpha-gliadin (Fragment) OS=Triticum turgidum subsp. durum OX=4567 PE=4 SV=1
29	26649	A0A446V2L8|A0A446V2L8_TRITD	44.93	4	1	0	N	33083	AAI domain-containing protein OS=Triticum turgidum subsp. durum OX=4567 GN=TRITD_6Av1G009660 PE=4 SV=1
29	26730	Q5NDA5|Q5NDA5_TRITD	44.93	4	1	0	N	33158	Alpha-gliadin OS=Triticum turgidum subsp. durum OX=4567 GN=a-gliadin PE=2 SV=1
29	26644	A0A0E3Z559|A0A0E3Z559_TRITD	44.93	4	1	0	N	32883	Alpha-gliadin (Fragment) OS=Triticum turgidum subsp. durum OX=4567 GN=TRITD_6Av1G009400 PE=4 SV=1
29	26645	A0A0E3Z6Q7|A0A0E3Z6Q7_TRITD	44.93	4	1	0	N	33062	Alpha-gliadin (Fragment) OS=Triticum turgidum subsp. durum OX=4567 PE=4 SV=1
29	26642	A0A0E3UQW2|A0A0E3UQW2_TRITD	44.93	4	1	0	N	33204	Alpha-gliadin (Fragment) OS=Triticum turgidum subsp. durum OX=4567 PE=4 SV=1
29	26646	A0A446V2P5|A0A446V2P5_TRITD	44.93	4	1	0	N	33094	AAI domain-containing protein OS=Triticum turgidum subsp. durum OX=4567 GN=TRITD_6Av1G009880 PE=4 SV=1
31	538	A0A446V2Q9|A0A446V2Q9_TRITD	41.86	5	1	0	N	28029	AAI domain-containing protein OS=Triticum turgidum subsp. durum OX=4567 GN=TRITD_6Av1G009860 PE=4 SV=1
31	539	A0A446V2I9|A0A446V2I9_TRITD	41.86	5	1	0	N	28318	AAI domain-containing protein OS=Triticum turgidum subsp. durum OX=4567 GN=TRITD_6Av1G009660 PE=4 SV=1
31	540	A0A446V2Q0|A0A446V2Q0_TRITD	41.86	5	1	0	N	29546	AAI domain-containing protein OS=Triticum turgidum subsp. durum OX=4567 GN=TRITD_6Av1G009660 PE=4 SV=1
39	1197	Q6EEY5|Q6EEY5_HORCH	39.41	8	3	3	N	27717	Gamma 3 hordein (Fragment) OS=Hordeum chilense OX=15565 PE=2 SV=1
39	1198	Q6EEY4|Q6EEY4_HORCH	39.41	8	3	3	N	29482	Gamma 3 hordein (Fragment) OS=Hordeum chilense OX=15565 PE=2 SV=1
39	1199	Q6EEY6|Q6EEY6_HORCH	39.41	8	3	3	N	29465	Gamma 3 hordein (Fragment) OS=Hordeum chilense OX=15565 PE=2 SV=1
39	1200	Q6EEZ1|Q6EEZ1_HORCH	39.41	7	3	3	N	32172	Gamma 3 hordein OS=Hordeum chilense OX=15565 PE=2 SV=1
39	1201	Q6EEZ0|Q6EEZ0_HORCH	39.41	7	3	3	N	32142	Gamma 3 hordein OS=Hordeum chilense OX=15565 PE=2 SV=1
39	1418	Q6EEY3|Q6EEY3_HORCH	39.41	11	3	3	N	21468	Gamma 3 hordein (Fragment) OS=Hordeum chilense OX=15565 PE=2 SV=1
39	1408	Q6EEX6|Q6EEX6_HORCH	39.41	10	3	3	N	23645	Gamma 3 hordein (Fragment) OS=Hordeum chilense OX=15565 PE=4 SV=1
35	969	H8Y0M9|H8Y0M9_9POAL	35.79	12	3	1	N	32576	Gamma prolamin (Fragment) OS=Hordeum brachyantherum subsp. brachyantherum OX=184728 PE=4 SV=1
44	939	A0A446IHF4|A0A446IHF4_TRITD	35.16	8	2	0	N	33489	AAI domain-containing protein OS=Triticum turgidum subsp. durum OX=4567 GN=TRITD_1Av1G002200 PE=4 SV=1
44	930	A0A446IHJ1|A0A446IHJ1_TRITD	35.16	8	2	0	N	32666	AAI domain-containing protein OS=Triticum turgidum subsp. durum OX=4567 GN=TRITD_1Av1G002200 PE=4 SV=1^Atr|B6UKL6^Atr|A7XDG7
44	945	A0A446IHE6|A0A446IHE6_TRITD	35.16	8	2	0	N	34469	AAI domain-containing protein OS=Triticum turgidum subsp. durum OX=4567 GN=TRITD_1Av1G002200 PE=4 SV=1
44	947	A0A446IHC5|A0A446IHC5_TRITD	35.16	8	2	0	N	36185	AAI domain-containing protein OS=Triticum turgidum subsp. durum OX=4567 GN=TRITD_1Av1G002200 PE=4 SV=1
44	942	A0A446IHD7|A0A446IHD7_TRITD	35.16	7	2	0	N	38087	AAI domain-containing protein OS=Triticum turgidum subsp. durum OX=4567 GN=TRITD_1Av1G002200 PE=4 SV=1
44	927	A0A446IHD5|A0A446IHD5_TRITD	35.16	8	2	0	N	32678	AAI domain-containing protein OS=Triticum turgidum subsp. durum OX=4567 GN=TRITD_1Av1G002200 PE=4 SV=1^Atr|A7XDG6^Atr|B6UKM2
44	946	A0A446IHC1|A0A446IHC1_TRITD	35.16	8	2	0	N	36169	AAI domain-containing protein OS=Triticum turgidum subsp. durum OX=4567 GN=TRITD_1Av1G002200 PE=4 SV=1
57	26825	A0A7H1K1W3|A0A7H1K1W3_TRITD	35.02	7	2	2	N	18205	Alpha-amylase tetrameric inhibitor subunit CM3 OS=Triticum turgidum subsp. durum OX=4567 PE=3 SV=1
57	26826	A0A7H1K1W2|A0A7H1K1W2_TRITD	35.02	7	2	2	N	18200	Alpha-amylase tetrameric inhibitor subunit CM3 OS=Triticum turgidum subsp. durum OX=4567 PE=3 SV=1
57	26827	Q6S5B1|Q6S5B1_TRITD	35.02	7	2	2	N	18221	Alpha amylase inhibitor CM3 OS=Triticum turgidum subsp. durum OX=4567 GN=AAI CM3 PE=3 SV=1
57	26828	A0A7H1K1W4|A0A7H1K1W4_TRITD	35.02	7	2	2	N	18193	Alpha-amylase tetrameric inhibitor subunit CM3 OS=Triticum turgidum subsp. durum OX=4567 PE=3 SV=1
57	26829	A0A7H1K1W7|A0A7H1K1W7_TRITD	35.02	7	2	2	N	18281	Alpha-amylase tetrameric inhibitor subunit CM3 OS=Triticum turgidum subsp. durum OX=4567 PE=4 SV=1
47	738	B0L965|B0L965_HORCH	33.22	2	1	1	N	94905	D-hordein OS=Hordeum chilense OX=15565 PE=3 SV=1
52	1972	A0A446YMF0|A0A446YMF0_TRITD	31.74	5	2	2	N	28681	Uncharacterized protein OS=Triticum turgidum subsp. durum OX=4567 GN=TRITD_7Bv1G149730 PE=3 SV=1
52	1973	M0WF36|M0WF36_HORVV	31.74	4	2	2	N	36238	Uncharacterized protein OS=Hordeum vulgare subsp. vulgare OX=112509 PE=4 SV=1
52	1975	A0A287X774|A0A287X774_HORVV	31.74	3	2	2	N	40509	Uncharacterized protein OS=Hordeum vulgare subsp. vulgare OX=112509 PE=4 SV=1
52	1976	A0A446YMB2|A0A446YMB2_TRITD	31.74	3	2	2	N	42474	Uncharacterized protein OS=Triticum turgidum subsp. durum OX=4567 GN=TRITD_7Bv1G149730 PE=4 SV=1
52	1978	M0WF37|M0WF37_HORVV	31.74	3	2	2	N	43072	Uncharacterized protein OS=Hordeum vulgare subsp. vulgare OX=112509 PE=3 SV=1
52	1979	A0A446XMZ1|A0A446XMZ1_TRITD	31.74	3	2	2	N	44294	Uncharacterized protein OS=Triticum turgidum subsp. durum OX=4567 GN=TRITD_7Av1G196720 PE=4 SV=1
52	1980	A0A446YMD9|A0A446YMD9_TRITD	31.74	3	2	2	N	44361	Uncharacterized protein OS=Triticum turgidum subsp. durum OX=4567 GN=TRITD_7Bv1G149730 PE=4 SV=1
52	1982	A0A446YMD5|A0A446YMD5_TRITD	31.74	3	2	2	N	46334	Uncharacterized protein OS=Triticum turgidum subsp. durum OX=4567 GN=TRITD_7Bv1G149730 PE=4 SV=1
52	26732	A0A446XMZ4|A0A446XMZ4_TRITD	31.74	3	2	2	N	46805	Uncharacterized protein OS=Triticum turgidum subsp. durum OX=4567 GN=TRITD_7Av1G196720 PE=4 SV=1
52	1986	A0A287X6Z0|A0A287X6Z0_HORVV	31.74	3	2	2	N	46828	Uncharacterized protein OS=Hordeum vulgare subsp. vulgare OX=112509 PE=4 SV=1
52	26733	M0WF40|M0WF40_HORVV	31.74	3	2	2	N	46804	Uncharacterized protein OS=Hordeum vulgare subsp. vulgare OX=112509 PE=4 SV=1^Atr|A0A0U2L8B1
52	1985	A0A446YMC3|A0A446YMC3_TRITD	31.74	3	2	2	N	46872	Uncharacterized protein OS=Triticum turgidum subsp. durum OX=4567 GN=TRITD_7Bv1G149730 PE=4 SV=1
40	1425	A0A287EFG2|A0A287EFG2_HORVV	31.61	3	1	1	N	33892	AAI domain-containing protein OS=Hordeum vulgare subsp. vulgare OX=112509 PE=4 SV=1
45	1604	A0A446IHD3|A0A446IHD3_TRITD	28.90	7	2	2	N	22186	AAI domain-containing protein OS=Triticum turgidum subsp. durum OX=4567 GN=TRITD_1Av1G002230 PE=4 SV=1
53	1018	A0A446IHC0|A0A446IHC0_TRITD	28.10	4	1	0	N	32038	AAI domain-containing protein OS=Triticum turgidum subsp. durum OX=4567 GN=TRITD_1Av1G002120 PE=4 SV=1
53	1019	A0A446IHA8|A0A446IHA8_TRITD	28.10	4	1	0	N	32973	AAI domain-containing protein OS=Triticum turgidum subsp. durum OX=4567 GN=TRITD_1Av1G002120 PE=4 SV=1
53	1021	A0A446IHB3|A0A446IHB3_TRITD	28.10	4	1	0	N	34149	AAI domain-containing protein OS=Triticum turgidum subsp. durum OX=4567 GN=TRITD_1Av1G002120 PE=4 SV=1
53	1059	A0A446IHC7|A0A446IHC7_TRITD	28.10	5	1	0	N	28234	AAI domain-containing protein OS=Triticum turgidum subsp. durum OX=4567 GN=TRITD_1Av1G002120 PE=4 SV=1
53	770	Q40055|Q40055_HORVU	28.10	3	1	0	N	40555	C hordein OS=Hordeum vulgare OX=4513 PE=4 SV=1
53	1193	A0A287EIM7|A0A287EIM7_HORVV	28.10	3	1	0	N	52496	Uncharacterized protein OS=Hordeum vulgare subsp. vulgare OX=112509 PE=4 SV=1
55	1084	A0A287EEX5|A0A287EEX5_HORVV	27.89	3	1	0	N	53083	Uncharacterized protein OS=Hordeum vulgare subsp. vulgare OX=112509 PE=4 SV=1
73	32048	A0A287N8G3|A0A287N8G3_HORVV	22.58	5	1	1	N	28318	Lipoyl-binding domain-containing protein OS=Hordeum vulgare subsp. vulgare OX=112509 PE=4 SV=1
73	32049	A0A287N8A1|A0A287N8A1_HORVV	22.58	4	1	1	N	31975	Lipoyl-binding domain-containing protein OS=Hordeum vulgare subsp. vulgare OX=112509 PE=4 SV=1
73	32050	A0A287N8J0|A0A287N8J0_HORVV	22.58	4	1	1	N	35895	Dihydrolipoamide acetyltransferase component of pyruvate dehydrogenase complex OS=Hordeum vulgare subsp. vulgare OX=112509 PE=3 SV=1
73	32051	A0A287N896|A0A287N896_HORVV	22.58	3	1	1	N	38373	Dihydrolipoyllysine-residue succinyltransferase OS=Hordeum vulgare subsp. vulgare OX=112509 PE=3 SV=1
73	32052	A0A287N846|A0A287N846_HORVV	22.58	3	1	1	N	39154	Dihydrolipoyllysine-residue succinyltransferase OS=Hordeum vulgare subsp. vulgare OX=112509 PE=3 SV=1
73	32053	A0A287N8G8|A0A287N8G8_HORVV	22.58	3	1	1	N	43423	Dihydrolipoyllysine-residue succinyltransferase OS=Hordeum vulgare subsp. vulgare OX=112509 PE=3 SV=1
73	32054	A0A446RU11|A0A446RU11_TRITD	22.58	3	1	1	N	43320	Dihydrolipoyllysine-residue succinyltransferase OS=Triticum turgidum subsp. durum OX=4567 GN=TRITD_4Bv1G023950 PE=3 SV=1
73	32055	A0A446R6M6|A0A446R6M6_TRITD	22.58	3	1	1	N	47419	Dihydrolipoyllysine-residue succinyltransferase OS=Triticum turgidum subsp. durum OX=4567 GN=TRITD_4Av1G180870 PE=3 SV=1
73	32056	F2DLP7|F2DLP7_HORVV	22.58	3	1	1	N	47975	Dihydrolipoyllysine-residue succinyltransferase OS=Hordeum vulgare subsp. vulgare OX=112509 PE=2 SV=1
73	32057	A0A446R6N1|A0A446R6N1_TRITD	22.58	3	1	1	N	47886	Dihydrolipoyllysine-residue succinyltransferase OS=Triticum turgidum subsp. durum OX=4567 GN=TRITD_4Av1G180870 PE=3 SV=1
73	32058	A0A446RU04|A0A446RU04_TRITD	22.58	3	1	1	N	47900	Dihydrolipoyllysine-residue succinyltransferase OS=Triticum turgidum subsp. durum OX=4567 GN=TRITD_4Bv1G023950 PE=3 SV=1
73	32059	A0A287N8F8|A0A287N8F8_HORVV	22.58	3	1	1	N	52150	Dihydrolipoyllysine-residue succinyltransferase OS=Hordeum vulgare subsp. vulgare OX=112509 PE=3 SV=1
73	32060	A0A446RU68|A0A446RU68_TRITD	22.58	2	1	1	N	55265	Dihydrolipoyllysine-residue succinyltransferase OS=Triticum turgidum subsp. durum OX=4567 GN=TRITD_4Bv1G023950 PE=3 SV=1

## Sheet: Bulel II
Protein Group	Protein ID	Accession	-10lgP	Coverage (%)	#Peptides	#Unique	PTM	Mass	Description
22	623	Q9XGE9|Q9XGE9_TRITD	83.49	19	8	0	Y	41660	Low molecular weight glutenin subunit (Fragment) OS=Triticum turgidum subsp. durum OX=4567 GN=lmw-gs type-1 PE=4 SV=1
23	68	A0A446W0B5|A0A446W0B5_TRITD	83.43	18	10	3	N	40924	AAI domain-containing protein OS=Triticum turgidum subsp. durum OX=4567 GN=TRITD_6Bv1G014670 PE=4 SV=1
32	63	K4N1X7|K4N1X7_TRITD	79.95	9	9	6	Y	85997	HMW glutenin OS=Triticum turgidum subsp. durum OX=4567 GN=Glu-1B PE=3 SV=1
32	64	Q8RVX0|Q8RVX0_TRITD	79.95	9	9	6	Y	86038	High molecular weight glutenin subunit 1Bx20 (Fragment) OS=Triticum turgidum subsp. durum OX=4567 GN=glu-B1x PE=2 SV=2
25	76	A0A446W0E8|A0A446W0E8_TRITD	76.67	15	6	1	N	35524	AAI domain-containing protein OS=Triticum turgidum subsp. durum OX=4567 GN=TRITD_6Bv1G014670 PE=4 SV=1
11	26595	A0A446W0A1|A0A446W0A1_TRITD	76.21	11	6	0	N	33223	AAI domain-containing protein OS=Triticum turgidum subsp. durum OX=4567 GN=TRITD_6Bv1G014610 PE=4 SV=1
16	51	D2X6D0|D2X6D0_TRITD	75.24	13	7	1	N	32865	Alpha-gliadin OS=Triticum turgidum subsp. durum OX=4567 PE=4 SV=1
12	26598	H8Y0D1|H8Y0D1_HORVS	73.84	14	8	0	N	24731	Alpha prolamin OS=Hordeum vulgare subsp. spontaneum OX=77009 PE=4 SV=1
36	32047	A0A446JGR8|A0A446JGR8_TRITD	71.43	8	5	5	N	22550	AAI domain-containing protein OS=Triticum turgidum subsp. durum OX=4567 GN=TRITD_1Bv1G001950 PE=4 SV=1
30	26596	A0A446W0B4|A0A446W0B4_TRITD	69.61	12	4	1	N	28931	Uncharacterized protein OS=Triticum turgidum subsp. durum OX=4567 GN=TRITD_6Bv1G014670 PE=4 SV=1
30	173	A0A446W0I4|A0A446W0I4_TRITD	69.61	10	4	1	N	33626	AAI domain-containing protein OS=Triticum turgidum subsp. durum OX=4567 GN=TRITD_6Bv1G014670 PE=4 SV=1
30	174	A0A446W0D7|A0A446W0D7_TRITD	69.61	10	4	1	N	33566	AAI domain-containing protein OS=Triticum turgidum subsp. durum OX=4567 GN=TRITD_6Bv1G014670 PE=4 SV=1
30	175	A0A446W0N0|A0A446W0N0_TRITD	69.61	10	4	1	N	33891	AAI domain-containing protein OS=Triticum turgidum subsp. durum OX=4567 GN=TRITD_6Bv1G014670 PE=4 SV=1
17	449	A0A446W085|A0A446W085_TRITD	68.94	10	5	0	N	34090	AAI domain-containing protein OS=Triticum turgidum subsp. durum OX=4567 GN=TRITD_6Bv1G014610 PE=4 SV=1
17	450	A0A446W087|A0A446W087_TRITD	68.94	10	5	0	N	34190	AAI domain-containing protein OS=Triticum turgidum subsp. durum OX=4567 GN=TRITD_6Bv1G014610 PE=4 SV=1
17	451	A0A446W0F5|A0A446W0F5_TRITD	68.94	10	5	0	N	34346	AAI domain-containing protein OS=Triticum turgidum subsp. durum OX=4567 GN=TRITD_6Bv1G014610 PE=4 SV=1
17	452	A0A446W0G6|A0A446W0G6_TRITD	68.94	9	5	0	N	35100	AAI domain-containing protein OS=Triticum turgidum subsp. durum OX=4567 GN=TRITD_6Bv1G014610 PE=4 SV=1
38	10175	O49958|O49958_TRITD	68.32	8	2	0	N	39791	Low molecular weight glutenin subunit (Fragment) OS=Triticum turgidum subsp. durum OX=4567 GN=lmw-gs PE=4 SV=1
38	5081	D5FPE4|D5FPE4_TRITD	68.32	8	2	0	N	39839	Low-molecular-weight glutenin subunit OS=Triticum turgidum subsp. durum OX=4567 GN=GluB3-4 PE=4 SV=1
34	26619	A0A446TL77|A0A446TL77_TRITD	57.97	6	3	3	N	29914	rRNA N-glycosidase OS=Triticum turgidum subsp. durum OX=4567 GN=TRITD_5Av1G231950 PE=3 SV=1
34	26620	A0A446TLI2|A0A446TLI2_TRITD	57.97	6	3	3	N	30328	rRNA N-glycosidase OS=Triticum turgidum subsp. durum OX=4567 GN=TRITD_5Av1G231950 PE=3 SV=1
41	42	A0A0E4G9A4|A0A0E4G9A4_TRITD	57.31	6	5	2	N	77332	High molecular weight glutenin subunit OS=Triticum turgidum subsp. durum OX=4567 GN=1By20 PE=3 SV=2
43	1182	G9AYK6|G9AYK6_TRITD	56.78	7	2	0	N	44690	LMW-i glutenin subunit OS=Triticum turgidum subsp. durum OX=4567 GN=lmw-i PE=4 SV=1
43	5101	Q84NE4|Q84NE4_TRITD	56.78	7	2	0	N	44841	LMW-glutenin OS=Triticum turgidum subsp. durum OX=4567 GN=Glu-1 PE=4 SV=1
43	10209	A0A446IHE5|A0A446IHE5_TRITD	56.78	8	2	0	N	41358	AAI domain-containing protein OS=Triticum turgidum subsp. durum OX=4567 GN=TRITD_1Av1G002360 PE=4 SV=1
43	26754	A0A446IHF3|A0A446IHF3_TRITD	56.78	7	2	0	N	41953	AAI domain-containing protein OS=Triticum turgidum subsp. durum OX=4567 GN=TRITD_1Av1G002360 PE=4 SV=1
43	26755	A0A446IHH2|A0A446IHH2_TRITD	56.78	7	2	0	N	42904	AAI domain-containing protein OS=Triticum turgidum subsp. durum OX=4567 GN=TRITD_1Av1G002360 PE=4 SV=1
28	5207	A0A446W0C7|A0A446W0C7_TRITD	56.39	5	3	0	N	35241	AAI domain-containing protein OS=Triticum turgidum subsp. durum OX=4567 GN=TRITD_6Bv1G014610 PE=4 SV=1
28	370	A0A446W0B2|A0A446W0B2_TRITD	56.39	5	3	0	N	36874	AAI domain-containing protein OS=Triticum turgidum subsp. durum OX=4567 GN=TRITD_6Bv1G014610 PE=4 SV=1
28	26611	A0A446W0D8|A0A446W0D8_TRITD	56.39	5	3	0	N	33815	AAI domain-containing protein OS=Triticum turgidum subsp. durum OX=4567 GN=TRITD_6Bv1G014610 PE=4 SV=1
29	26621	A0A446V2J2|A0A446V2J2_TRITD	44.93	4	1	0	N	32464	AAI domain-containing protein OS=Triticum turgidum subsp. durum OX=4567 GN=TRITD_6Av1G009670 PE=4 SV=1
29	593	D2X6C9|D2X6C9_TRITD	44.93	4	1	0	N	34522	Alpha-gliadin OS=Triticum turgidum subsp. durum OX=4567 PE=4 SV=1
29	26625	A0A446V2K9|A0A446V2K9_TRITD	44.93	5	1	0	N	30390	AAI domain-containing protein OS=Triticum turgidum subsp. durum OX=4567 GN=TRITD_6Av1G009860 PE=4 SV=1
29	32045	A0A446V2L4|A0A446V2L4_TRITD	44.93	5	1	0	N	25669	Uncharacterized protein OS=Triticum turgidum subsp. durum OX=4567 GN=TRITD_6Av1G009860 PE=4 SV=1
29	26626	A0A0E3UR97|A0A0E3UR97_TRITD	44.93	4	1	0	N	32818	Alpha-gliadin (Fragment) OS=Triticum turgidum subsp. durum OX=4567 PE=4 SV=1
29	26627	A0A0E3Z5B6|A0A0E3Z5B6_TRITD	44.93	4	1	0	N	32816	Alpha-gliadin (Fragment) OS=Triticum turgidum subsp. durum OX=4567 PE=4 SV=1
29	26628	A0A446V2J5|A0A446V2J5_TRITD	44.93	4	1	0	N	32790	AAI domain-containing protein OS=Triticum turgidum subsp. durum OX=4567 GN=TRITD_6Av1G009830 PE=4 SV=1
29	26629	Q2V5Z6|Q2V5Z6_TRITD	44.93	4	1	0	N	33152	Alpha-gliadin protein OS=Triticum turgidum subsp. durum OX=4567 PE=4 SV=1
29	26630	A0A0E3Z6Q1|A0A0E3Z6Q1_TRITD	44.93	4	1	0	N	33091	Alpha-gliadin (Fragment) OS=Triticum turgidum subsp. durum OX=4567 PE=4 SV=1
29	26631	A0A446V2P0|A0A446V2P0_TRITD	44.93	4	1	0	N	33161	AAI domain-containing protein OS=Triticum turgidum subsp. durum OX=4567 GN=TRITD_6Av1G009860 PE=4 SV=1
29	26632	A0A0E3UQW4|A0A0E3UQW4_TRITD	44.93	4	1	0	N	33329	Alpha-gliadin (Fragment) OS=Triticum turgidum subsp. durum OX=4567 PE=4 SV=1
29	26633	A0A0E3UR95|A0A0E3UR95_TRITD	44.93	4	1	0	N	33555	Alpha-gliadin (Fragment) OS=Triticum turgidum subsp. durum OX=4567 PE=4 SV=1
29	26634	A0A446V2K5|A0A446V2K5_TRITD	44.93	4	1	0	N	33451	AAI domain-containing protein OS=Triticum turgidum subsp. durum OX=4567 GN=TRITD_6Av1G009660 PE=4 SV=1
29	26635	A0A446V2K2|A0A446V2K2_TRITD	44.93	4	1	0	N	34071	AAI domain-containing protein OS=Triticum turgidum subsp. durum OX=4567 GN=TRITD_6Av1G009660 PE=4 SV=1
29	26636	A0A446V2M7|A0A446V2M7_TRITD	44.93	6	1	0	N	21361	Uncharacterized protein OS=Triticum turgidum subsp. durum OX=4567 GN=TRITD_6Av1G009860 PE=4 SV=1
29	26647	A0A446V2M4|A0A446V2M4_TRITD	44.93	5	1	0	N	29385	AAI domain-containing protein OS=Triticum turgidum subsp. durum OX=4567 GN=TRITD_6Av1G009660 PE=4 SV=1
29	26648	A0A0E3Z563|A0A0E3Z563_TRITD	44.93	4	1	0	N	33026	Alpha-gliadin (Fragment) OS=Triticum turgidum subsp. durum OX=4567 PE=4 SV=1
29	26649	A0A446V2L8|A0A446V2L8_TRITD	44.93	4	1	0	N	33083	AAI domain-containing protein OS=Triticum turgidum subsp. durum OX=4567 GN=TRITD_6Av1G009660 PE=4 SV=1
29	26730	Q5NDA5|Q5NDA5_TRITD	44.93	4	1	0	N	33158	Alpha-gliadin OS=Triticum turgidum subsp. durum OX=4567 GN=a-gliadin PE=2 SV=1
29	26644	A0A0E3Z559|A0A0E3Z559_TRITD	44.93	4	1	0	N	32883	Alpha-gliadin (Fragment) OS=Triticum turgidum subsp. durum OX=4567 GN=TRITD_6Av1G009400 PE=4 SV=1
29	26645	A0A0E3Z6Q7|A0A0E3Z6Q7_TRITD	44.93	4	1	0	N	33062	Alpha-gliadin (Fragment) OS=Triticum turgidum subsp. durum OX=4567 PE=4 SV=1
29	26642	A0A0E3UQW2|A0A0E3UQW2_TRITD	44.93	4	1	0	N	33204	Alpha-gliadin (Fragment) OS=Triticum turgidum subsp. durum OX=4567 PE=4 SV=1
29	26646	A0A446V2P5|A0A446V2P5_TRITD	44.93	4	1	0	N	33094	AAI domain-containing protein OS=Triticum turgidum subsp. durum OX=4567 GN=TRITD_6Av1G009880 PE=4 SV=1
31	538	A0A446V2Q9|A0A446V2Q9_TRITD	41.86	5	1	0	N	28029	AAI domain-containing protein OS=Triticum turgidum subsp. durum OX=4567 GN=TRITD_6Av1G009860 PE=4 SV=1
31	539	A0A446V2I9|A0A446V2I9_TRITD	41.86	5	1	0	N	28318	AAI domain-containing protein OS=Triticum turgidum subsp. durum OX=4567 GN=TRITD_6Av1G009660 PE=4 SV=1
31	540	A0A446V2Q0|A0A446V2Q0_TRITD	41.86	5	1	0	N	29546	AAI domain-containing protein OS=Triticum turgidum subsp. durum OX=4567 GN=TRITD_6Av1G009660 PE=4 SV=1
39	1197	Q6EEY5|Q6EEY5_HORCH	39.41	8	3	3	N	27717	Gamma 3 hordein (Fragment) OS=Hordeum chilense OX=15565 PE=2 SV=1
39	1198	Q6EEY4|Q6EEY4_HORCH	39.41	8	3	3	N	29482	Gamma 3 hordein (Fragment) OS=Hordeum chilense OX=15565 PE=2 SV=1
39	1199	Q6EEY6|Q6EEY6_HORCH	39.41	8	3	3	N	29465	Gamma 3 hordein (Fragment) OS=Hordeum chilense OX=15565 PE=2 SV=1
39	1200	Q6EEZ1|Q6EEZ1_HORCH	39.41	7	3	3	N	32172	Gamma 3 hordein OS=Hordeum chilense OX=15565 PE=2 SV=1
39	1201	Q6EEZ0|Q6EEZ0_HORCH	39.41	7	3	3	N	32142	Gamma 3 hordein OS=Hordeum chilense OX=15565 PE=2 SV=1
39	1418	Q6EEY3|Q6EEY3_HORCH	39.41	11	3	3	N	21468	Gamma 3 hordein (Fragment) OS=Hordeum chilense OX=15565 PE=2 SV=1
39	1408	Q6EEX6|Q6EEX6_HORCH	39.41	10	3	3	N	23645	Gamma 3 hordein (Fragment) OS=Hordeum chilense OX=15565 PE=4 SV=1
35	969	H8Y0M9|H8Y0M9_9POAL	35.79	12	3	1	N	32576	Gamma prolamin (Fragment) OS=Hordeum brachyantherum subsp. brachyantherum OX=184728 PE=4 SV=1
44	939	A0A446IHF4|A0A446IHF4_TRITD	35.16	8	2	0	N	33489	AAI domain-containing protein OS=Triticum turgidum subsp. durum OX=4567 GN=TRITD_1Av1G002200 PE=4 SV=1
44	930	A0A446IHJ1|A0A446IHJ1_TRITD	35.16	8	2	0	N	32666	AAI domain-containing protein OS=Triticum turgidum subsp. durum OX=4567 GN=TRITD_1Av1G002200 PE=4 SV=1^Atr|B6UKL6^Atr|A7XDG7
44	945	A0A446IHE6|A0A446IHE6_TRITD	35.16	8	2	0	N	34469	AAI domain-containing protein OS=Triticum turgidum subsp. durum OX=4567 GN=TRITD_1Av1G002200 PE=4 SV=1
44	947	A0A446IHC5|A0A446IHC5_TRITD	35.16	8	2	0	N	36185	AAI domain-containing protein OS=Triticum turgidum subsp. durum OX=4567 GN=TRITD_1Av1G002200 PE=4 SV=1
44	942	A0A446IHD7|A0A446IHD7_TRITD	35.16	7	2	0	N	38087	AAI domain-containing protein OS=Triticum turgidum subsp. durum OX=4567 GN=TRITD_1Av1G002200 PE=4 SV=1
44	927	A0A446IHD5|A0A446IHD5_TRITD	35.16	8	2	0	N	32678	AAI domain-containing protein OS=Triticum turgidum subsp. durum OX=4567 GN=TRITD_1Av1G002200 PE=4 SV=1^Atr|A7XDG6^Atr|B6UKM2
44	946	A0A446IHC1|A0A446IHC1_TRITD	35.16	8	2	0	N	36169	AAI domain-containing protein OS=Triticum turgidum subsp. durum OX=4567 GN=TRITD_1Av1G002200 PE=4 SV=1
57	26825	A0A7H1K1W3|A0A7H1K1W3_TRITD	35.02	7	2	2	N	18205	Alpha-amylase tetrameric inhibitor subunit CM3 OS=Triticum turgidum subsp. durum OX=4567 PE=3 SV=1
57	26826	A0A7H1K1W2|A0A7H1K1W2_TRITD	35.02	7	2	2	N	18200	Alpha-amylase tetrameric inhibitor subunit CM3 OS=Triticum turgidum subsp. durum OX=4567 PE=3 SV=1
57	26827	Q6S5B1|Q6S5B1_TRITD	35.02	7	2	2	N	18221	Alpha amylase inhibitor CM3 OS=Triticum turgidum subsp. durum OX=4567 GN=AAI CM3 PE=3 SV=1
57	26828	A0A7H1K1W4|A0A7H1K1W4_TRITD	35.02	7	2	2	N	18193	Alpha-amylase tetrameric inhibitor subunit CM3 OS=Triticum turgidum subsp. durum OX=4567 PE=3 SV=1
57	26829	A0A7H1K1W7|A0A7H1K1W7_TRITD	35.02	7	2	2	N	18281	Alpha-amylase tetrameric inhibitor subunit CM3 OS=Triticum turgidum subsp. durum OX=4567 PE=4 SV=1
47	738	B0L965|B0L965_HORCH	33.22	2	1	1	N	94905	D-hordein OS=Hordeum chilense OX=15565 PE=3 SV=1
52	1972	A0A446YMF0|A0A446YMF0_TRITD	31.74	5	2	2	N	28681	Uncharacterized protein OS=Triticum turgidum subsp. durum OX=4567 GN=TRITD_7Bv1G149730 PE=3 SV=1
52	1973	M0WF36|M0WF36_HORVV	31.74	4	2	2	N	36238	Uncharacterized protein OS=Hordeum vulgare subsp. vulgare OX=112509 PE=4 SV=1
52	1975	A0A287X774|A0A287X774_HORVV	31.74	3	2	2	N	40509	Uncharacterized protein OS=Hordeum vulgare subsp. vulgare OX=112509 PE=4 SV=1
52	1976	A0A446YMB2|A0A446YMB2_TRITD	31.74	3	2	2	N	42474	Uncharacterized protein OS=Triticum turgidum subsp. durum OX=4567 GN=TRITD_7Bv1G149730 PE=4 SV=1
52	1978	M0WF37|M0WF37_HORVV	31.74	3	2	2	N	43072	Uncharacterized protein OS=Hordeum vulgare subsp. vulgare OX=112509 PE=3 SV=1
52	1979	A0A446XMZ1|A0A446XMZ1_TRITD	31.74	3	2	2	N	44294	Uncharacterized protein OS=Triticum turgidum subsp. durum OX=4567 GN=TRITD_7Av1G196720 PE=4 SV=1
52	1980	A0A446YMD9|A0A446YMD9_TRITD	31.74	3	2	2	N	44361	Uncharacterized protein OS=Triticum turgidum subsp. durum OX=4567 GN=TRITD_7Bv1G149730 PE=4 SV=1
52	1982	A0A446YMD5|A0A446YMD5_TRITD	31.74	3	2	2	N	46334	Uncharacterized protein OS=Triticum turgidum subsp. durum OX=4567 GN=TRITD_7Bv1G149730 PE=4 SV=1
52	26732	A0A446XMZ4|A0A446XMZ4_TRITD	31.74	3	2	2	N	46805	Uncharacterized protein OS=Triticum turgidum subsp. durum OX=4567 GN=TRITD_7Av1G196720 PE=4 SV=1
52	1986	A0A287X6Z0|A0A287X6Z0_HORVV	31.74	3	2	2	N	46828	Uncharacterized protein OS=Hordeum vulgare subsp. vulgare OX=112509 PE=4 SV=1
52	26733	M0WF40|M0WF40_HORVV	31.74	3	2	2	N	46804	Uncharacterized protein OS=Hordeum vulgare subsp. vulgare OX=112509 PE=4 SV=1^Atr|A0A0U2L8B1
52	1985	A0A446YMC3|A0A446YMC3_TRITD	31.74	3	2	2	N	46872	Uncharacterized protein OS=Triticum turgidum subsp. durum OX=4567 GN=TRITD_7Bv1G149730 PE=4 SV=1
40	1425	A0A287EFG2|A0A287EFG2_HORVV	31.61	3	1	1	N	33892	AAI domain-containing protein OS=Hordeum vulgare subsp. vulgare OX=112509 PE=4 SV=1
45	1604	A0A446IHD3|A0A446IHD3_TRITD	28.90	7	2	2	N	22186	AAI domain-containing protein OS=Triticum turgidum subsp. durum OX=4567 GN=TRITD_1Av1G002230 PE=4 SV=1
53	1018	A0A446IHC0|A0A446IHC0_TRITD	28.10	4	1	0	N	32038	AAI domain-containing protein OS=Triticum turgidum subsp. durum OX=4567 GN=TRITD_1Av1G002120 PE=4 SV=1
53	1019	A0A446IHA8|A0A446IHA8_TRITD	28.10	4	1	0	N	32973	AAI domain-containing protein OS=Triticum turgidum subsp. durum OX=4567 GN=TRITD_1Av1G002120 PE=4 SV=1
53	1021	A0A446IHB3|A0A446IHB3_TRITD	28.10	4	1	0	N	34149	AAI domain-containing protein OS=Triticum turgidum subsp. durum OX=4567 GN=TRITD_1Av1G002120 PE=4 SV=1
53	1059	A0A446IHC7|A0A446IHC7_TRITD	28.10	5	1	0	N	28234	AAI domain-containing protein OS=Triticum turgidum subsp. durum OX=4567 GN=TRITD_1Av1G002120 PE=4 SV=1
53	770	Q40055|Q40055_HORVU	28.10	3	1	0	N	40555	C hordein OS=Hordeum vulgare OX=4513 PE=4 SV=1
53	1193	A0A287EIM7|A0A287EIM7_HORVV	28.10	3	1	0	N	52496	Uncharacterized protein OS=Hordeum vulgare subsp. vulgare OX=112509 PE=4 SV=1
55	1084	A0A287EEX5|A0A287EEX5_HORVV	27.89	3	1	0	N	53083	Uncharacterized protein OS=Hordeum vulgare subsp. vulgare OX=112509 PE=4 SV=1
73	32048	A0A287N8G3|A0A287N8G3_HORVV	22.58	5	1	1	N	28318	Lipoyl-binding domain-containing protein OS=Hordeum vulgare subsp. vulgare OX=112509 PE=4 SV=1
73	32049	A0A287N8A1|A0A287N8A1_HORVV	22.58	4	1	1	N	31975	Lipoyl-binding domain-containing protein OS=Hordeum vulgare subsp. vulgare OX=112509 PE=4 SV=1
73	32050	A0A287N8J0|A0A287N8J0_HORVV	22.58	4	1	1	N	35895	Dihydrolipoamide acetyltransferase component of pyruvate dehydrogenase complex OS=Hordeum vulgare subsp. vulgare OX=112509 PE=3 SV=1
73	32051	A0A287N896|A0A287N896_HORVV	22.58	3	1	1	N	38373	Dihydrolipoyllysine-residue succinyltransferase OS=Hordeum vulgare subsp. vulgare OX=112509 PE=3 SV=1
73	32052	A0A287N846|A0A287N846_HORVV	22.58	3	1	1	N	39154	Dihydrolipoyllysine-residue succinyltransferase OS=Hordeum vulgare subsp. vulgare OX=112509 PE=3 SV=1
73	32053	A0A287N8G8|A0A287N8G8_HORVV	22.58	3	1	1	N	43423	Dihydrolipoyllysine-residue succinyltransferase OS=Hordeum vulgare subsp. vulgare OX=112509 PE=3 SV=1
73	32054	A0A446RU11|A0A446RU11_TRITD	22.58	3	1	1	N	43320	Dihydrolipoyllysine-residue succinyltransferase OS=Triticum turgidum subsp. durum OX=4567 GN=TRITD_4Bv1G023950 PE=3 SV=1
73	32055	A0A446R6M6|A0A446R6M6_TRITD	22.58	3	1	1	N	47419	Dihydrolipoyllysine-residue succinyltransferase OS=Triticum turgidum subsp. durum OX=4567 GN=TRITD_4Av1G180870 PE=3 SV=1
73	32056	F2DLP7|F2DLP7_HORVV	22.58	3	1	1	N	47975	Dihydrolipoyllysine-residue succinyltransferase OS=Hordeum vulgare subsp. vulgare OX=112509 PE=2 SV=1
73	32057	A0A446R6N1|A0A446R6N1_TRITD	22.58	3	1	1	N	47886	Dihydrolipoyllysine-residue succinyltransferase OS=Triticum turgidum subsp. durum OX=4567 GN=TRITD_4Av1G180870 PE=3 SV=1
73	32058	A0A446RU04|A0A446RU04_TRITD	22.58	3	1	1	N	47900	Dihydrolipoyllysine-residue succinyltransferase OS=Triticum turgidum subsp. durum OX=4567 GN=TRITD_4Bv1G023950 PE=3 SV=1
73	32059	A0A287N8F8|A0A287N8F8_HORVV	22.58	3	1	1	N	52150	Dihydrolipoyllysine-residue succinyltransferase OS=Hordeum vulgare subsp. vulgare OX=112509 PE=3 SV=1
73	32060	A0A446RU68|A0A446RU68_TRITD	22.58	2	1	1	N	55265	Dihydrolipoyllysine-residue succinyltransferase OS=Triticum turgidum subsp. durum OX=4567 GN=TRITD_4Bv1G023950 PE=3 SV=1
