# Supplementary material for: Tritordeum as an Innovative Alternative to Wheat: A Comparative Digestion Study on Bread
Source: Molecules. 2022 Feb 15;27(4):1308. doi: 10.3390/molecules27041308 (PMC8877140; doi:10.3390/molecules27041308)
Supplement: Supplementary file 1 [file molecules-27-01308-s001.zip › Table S3.xlsx]

## Sheet: Aucan I
Protein Group	Protein ID	Protein Accession	Peptide	Unique	-10lgP	Mass	ppm	m/z	Z	RT	Scan	#Spec	Start	End	PTM
34	63	K4N1X7|K4N1X7_TRITD	Q.Q(-17.03)SGQGQQPGQGQQPR.Q	Y	35.64	15627185	2.9	7823688	2	29.93	4378	4	636	650	Y
15	68	A0A446W0B5|A0A446W0B5_TRITD	L.PQLPYPQPQPFPPQQS.Y	N	33.67	18479205	4.2	9249714	2	45.09	11943	10	128	143	N
9	26595	A0A446W0A1|A0A446W0A1_TRITD	L.QLQPFPQPQPFPPQLP.Y	N	28.68	18579777	5.3	9300010	2	51.61	15101	9	77	92	N
33	26619	A0A446TL77|A0A446TL77_TRITD	H.NRPVLPPIEPNVPPS.R	Y	28.47	16248937	5.1	8134583	2	40.95	9898	5	43	57	N
26	25	A0A2L1K3K6|A0A2L1K3K6_TRITD	R.QQPGQGQQPEQGQQPGQGQ.Q	Y	27.17	20039045	2.1	10029617	2	30.68	4758	4	542	560	N
9	26595	A0A446W0A1|A0A446W0A1_TRITD	L.QPFPQPQPFPPQLP.Y	N	26.9	16168351	4.5	8094285	2	49.66	14166	12	79	92	N
45	432	Q41603|Q41603_TRITD	Q.QQPILPQGPPFPQ.Q	Y	26.61	14457666	4.3	7238937	2	46.11	12442	1	68	80	N
21	26596	A0A446W0B4|A0A446W0B4_TRITD	Q.HFPGQQQPFPPQQP.Y	Y	24.48	16317844	3	8169019	2	38.78	8811	6	57	70	N
26	25	A0A2L1K3K6|A0A2L1K3K6_TRITD	Q.QSGQGQQPGQSQQPGQGQ.Q	Y	24.23	18238147	2	9129164	2	29.16	3998	3	490	507	N
15	68	A0A446W0B5|A0A446W0B5_TRITD	Q.QFPGQQQPFPPQQP.Y	N	24.08	16227841	3.9	8124025	2	43.66	11239	16	49	62	N
9	26595	A0A446W0A1|A0A446W0A1_TRITD	Q.PFPQPQPFPPQLP.Y	N	24.05	14887765	5.9	7453999	2	50.92	14771	17	80	92	N
7	51	D2X6D0|D2X6D0_TRITD	Q.PFPPQLPYPQPPP.F	Y	23.76	14737656	5.5	7378941	2	47.47	13106	8	86	98	N
9	26595	A0A446W0A1|A0A446W0A1_TRITD	F.PQPQPFPPQLP.Y	N	23.52	12446553	2.9	6233367	2	46.01	12393	14	82	92	N
40	1604	A0A446IHD3|A0A446IHD3_TRITD	H.HPSSPEQQPTPQ.P	Y	23.47	13316106	2	6668139	2	29.25	4041	4	33	44	N
33	26619	A0A446TL77|A0A446TL77_TRITD	H.NRPVLPPIEPN.V	Y	23.38	12446876	4.4	6233538	2	38.56	8702	5	43	53	N
26	25	A0A2L1K3K6|A0A2L1K3K6_TRITD	T.SPQQPGQGQQPGQGQ.Q	Y	23.27	15206968	1.7	7613569	2	29.82	4321	2	588	602	N
32	1197	Q6EEY5|Q6EEY5_HORCH	M.PLLPQPPQFPQ.Q	Y	23.07	12606866	5.8	6313542	2	47.89	13306	13	66	76	N
65	3052	A0A446YZH4|A0A446YZH4_TRITD	F.NHPRPPKPDVPR.I	Y	22.93	14087687	2.4	3532003	4	27.85	3377	1	140	151	N
27	122	Q9XGF0|Q9XGF0_TRITD	Q.QQQPIPPQQPPFS.Q	Y	22.58	14907517	3.8	7463860	2	42.9	10864	4	173	185	N
63	1972	A0A446YMF0|A0A446YMF0_TRITD	V.EAPEEEAPKPK.P	Y	22.52	12236033	3	6128107	2	28.16	3518	1	207	217	N
15	68	A0A446W0B5|A0A446W0B5_TRITD	Q.QQFPGQQQPFPPQQP.Y	N	22.26	17508427	4.7	8764327	2	42.3	10574	8	48	62	N
15	68	A0A446W0B5|A0A446W0B5_TRITD	L.PQLPYPQPQPFPPQ.Q	N	22.17	16328300	5.7	8174269	2	46.1	12438	13	128	141	N
26	25	A0A2L1K3K6|A0A2L1K3K6_TRITD	A.SLQQPGQGHPGQ.R	Y	21.58	12325897	2.6	6173037	2	29.5	4163	3	529	540	N
39	738	B0L965|B0L965_HORCH	T.SSQQPGQGQQPEQG.Y	Y	21.1	14546385	2.9	7283287	2	29.16	3997	2	238	251	N
40	1604	A0A446IHD3|A0A446IHD3_TRITD	H.HPSSPEQQPTPQPQ.E	Y	20.78	15567219	4.4	7793716	2	30.27	4547	2	33	46	N
32	1197	Q6EEY5|Q6EEY5_HORCH	M.PLLPQPPQFP.Q	Y	20.76	11326281	4.5	5673239	2	49.52	14098	7	66	75	N
33	26619	A0A446TL77|A0A446TL77_TRITD	S.SHNRPVLPPIEPN.V	Y	20.46	14687786	3.1	7353988	2	35.68	7282	2	41	53	N
34	63	K4N1X7|K4N1X7_TRITD	Q.QPGQGQ(+.98)QGQQPGQGQ.Q	Y	20.23	15226760	3.4	7623478	2	29.61	4219	1	315	329	Y
34	63	K4N1X7|K4N1X7_TRITD	Q.QGQQPGQGQQPGQG.Q	Y	20.07	13936334	2.6	6978258	2	28.62	3737	1	321	334	N
31	26761	A0A446MTV7|A0A446MTV7_TRITD	G.HWPLPP.H	Y	20	7453911	4.1	3737043	2	41.26	10054	16	255	260	N
27	122	Q9XGF0|Q9XGF0_TRITD	SHIPGLERPS.Q	Y	19.79	10915723	2	3648654	3	32.81	5834	4	1	10	N
26	25	A0A2L1K3K6|A0A2L1K3K6_TRITD	Q.QLEQGQQPGQGQ.Q	Y	19.78	12966058	3.4	6493124	2	30.81	4823	2	451	462	N
42	5081	D5FPE4|D5FPE4_TRITD	Q.Q(-17.03)QQPLLPQQPPFS.Q	Y	19.42	14897565	4.5	7458889	2	52.95	15739	3	112	124	Y
15	68	A0A446W0B5|A0A446W0B5_TRITD	Q.QQQFPGQQQPFPPQQP.Y	N	19.03	18789012	1.3	9404591	2	42.12	10484	2	47	62	N
28	538	A0A446V2Q9|A0A446V2Q9_TRITD	P.PQQPYPQPPQQP.I	Y	18.92	14036833	4.6	7028522	2	36.53	7703	4	59	70	N
38	1084	A0A287EEX5|A0A287EEX5_HORVV	Q.QQFPQQPQQPFPQ.P	Y	18.88	15967684	3.7	7993944	2	41.04	9943	3	81	93	N
39	738	B0L965|B0L965_HORCH	T.ATFPQQPGQGQ.Q	Y	18.83	11575465	3.7	5797827	2	35.9	7393	2	177	187	N
27	122	Q9XGF0|Q9XGF0_TRITD	F.SQQLPPFS.Q	Y	18.75	9024498	4.3	4522341	2	42.59	10713	7	121	128	N
40	1604	A0A446IHD3|A0A446IHD3_TRITD	E.PHHPSSPEQQPTPQ.P	Y	18.65	15657223	0.9	5229152	3	27.84	3370	1	31	44	N
15	68	A0A446W0B5|A0A446W0B5_TRITD	L.PQLPYPQPQPFPPQQSYPQPQ.P	N	18.57	24612065	2.2	12316133	2	46	12391	3	128	148	N
6	26598	H8Y0D1|H8Y0D1_HORVS	L.PYPQPQPFPPQQP.Y	N	18.38	15197458	4.5	7608836	2	42.49	10666	15	92	104	N
39	738	B0L965|B0L965_HORCH	F.PQQPGQGQQPEQG.Y	Y	18.36	13776273	2.4	6898226	2	29.77	4294	2	203	215	N
15	68	A0A446W0B5|A0A446W0B5_TRITD	L.QPQNPSQQQPQ.E	N	18.31	12785952	3	6403068	2	29.42	4123	2	29	39	N
6	26598	H8Y0D1|H8Y0D1_HORVS	P.PQLPYPQPQPFPPQQP.Y	N	18.22	18579413	2.6	9299803	2	45.64	12211	1	89	104	N
15	68	A0A446W0B5|A0A446W0B5_TRITD	L.PQLPYPQPQ.P	N	18.16	10665447	4.1	5342818	2	40.47	9654	6	71	79	N
27	122	Q9XGF0|Q9XGF0_TRITD	Q.Q(-17.03)QQPIPPQQPPFS.Q	Y	17.92	14737252	4.5	7378732	2	50.15	14399	3	173	185	Y
15	68	A0A446W0B5|A0A446W0B5_TRITD	L.PQLPYPQPQP.P	N	17.74	11635974	4.8	5828088	2	41.15	9997	2	71	80	N
26	25	A0A2L1K3K6|A0A2L1K3K6_TRITD	Q.YEQTVVPPK.G	Y	17.63	10595601	2.9	5307888	2	32.75	5806	4	88	96	N
9	26595	A0A446W0A1|A0A446W0A1_TRITD	Q.PQPFPPQLP.Y	N	17.55	10195439	5	5107818	2	45.83	12307	3	84	92	N
27	122	Q9XGF0|Q9XGF0_TRITD	F.SQQQLPPFS.Q	Y	17.52	10305083	4.7	5162639	2	41.61	10228	2	83	91	N
38	1084	A0A287EEX5|A0A287EEX5_HORVV	Q.PQQPFPQQPPQPFPQPQ.Q	Y	17.37	19849795	6.7	9935037	2	45.54	12165	3	268	284	N
28	538	A0A446V2Q9|A0A446V2Q9_TRITD	F.LGQQQPFPPQQP.Y	N	17.18	13636884	3.4	6828538	2	40.03	9436	16	51	62	N
34	63	K4N1X7|K4N1X7_TRITD	Q.QSGQGQQPGQGQQP.G	Y	17.01	14236440	1.7	7128305	2	29.37	4097	2	130	143	N
39	738	B0L965|B0L965_HORCH	T.FPHQPGQGQ.Q	Y	16.87	9944620	5.6	4982411	2	30.7	4768	3	515	523	N
26	25	A0A2L1K3K6|A0A2L1K3K6_TRITD	A.SPQQPGQGQQPG.K	Y	16.76	12075581	3.5	6047885	2	29.35	4087	2	145	156	N
44	26670	Q41602|Q41602_TRITD	Q.PQLPFPQQPQ.Q	Y	16.72	11786084	3.9	5903138	2	43.23	11029	3	103	112	N
15	68	A0A446W0B5|A0A446W0B5_TRITD	P.GQQQPFPPQQP.Y	N	16.37	12506044	5.9	6263132	2	39.41	9129	5	52	62	N
26	25	A0A2L1K3K6|A0A2L1K3K6_TRITD	A.SLQQPGQGHPG.Q	Y	16.34	11045312	2	5532740	2	29.21	4019	3	529	539	N
27	122	Q9XGF0|Q9XGF0_TRITD	L.SQQQQPPFS.Q	N	16.29	10454829	3	5237503	2	36.26	7570	3	53	61	N
45	432	Q41603|Q41603_TRITD	F.SQQQPILPQGPPFPQ.Q	Y	16.26	16608573	5.1	8314402	2	45.8	12290	2	66	80	N
38	1084	A0A287EEX5|A0A287EEX5_HORVV	F.PQQPQQPFPQPQ.Q	N	16.24	14186942	3.8	7103571	2	38.32	8580	1	84	95	N
45	432	Q41603|Q41603_TRITD	W.QQQPLPPQQTFPQQPP.F	Y	16.02	18579373	3	9299786	2	38.09	8467	1	34	49	N
46	1174	Q9FEQ2|Q9FEQ2_TRITD	F.SQQQQPPYS.Q	Y	16.02	10614778	2.5	5317475	2	32.11	5475	4	94	102	N
6	26598	H8Y0D1|H8Y0D1_HORVS	Q.PQPFPPQQP.Y	N	15.91	10345184	3.9	5182685	2	39.59	9215	1	96	104	N
40	1604	A0A446IHD3|A0A446IHD3_TRITD	H.HPSSPEQQ(+.98)PTPQ.P	Y	15.89	13325946	6.5	6673089	2	29.44	4131	2	33	44	Y
15	68	A0A446W0B5|A0A446W0B5_TRITD	P.QPQPFPPQQSYPQPQP.Q	N	15.88	18628951	3.3	9324579	2	41.2	10024	2	134	149	N
52	1020	C4NFP0|C4NFP0_9POAL	P.QQPQLPFPQPQQP.F	Y	15.75	15317783	4.8	7669001	2	43.75	11286	1	340	352	N
26	25	A0A2L1K3K6|A0A2L1K3K6_TRITD	L.Q(-17.03)QPGQGHPGQ.R	Y	15.72	10154471	2.7	5087322	2	29.49	4158	1	531	540	Y
26	25	A0A2L1K3K6|A0A2L1K3K6_TRITD	P.QQPGQGQQPGQGQ.Q	N	15.7	13366119	1.7	6693144	2	28.5	3681	2	590	602	N
28	538	A0A446V2Q9|A0A446V2Q9_TRITD	F.LGQQQPFPPQQPY.P	N	15.64	15267517	2.2	7643848	2	42.39	10613	9	51	63	N
34	63	K4N1X7|K4N1X7_TRITD	P.QQSGQGQQPGQGQPG.Y	Y	15.62	14806654	2.2	7413416	2	28.57	3711	2	212	226	N
6	26598	H8Y0D1|H8Y0D1_HORVS	Q.QPYPQPQPFPQPQP.F	Y	15.61	16478044	3.9	8249127	2	42.14	10492	1	73	86	N
27	122	Q9XGF0|Q9XGF0_TRITD	Q.QQLPPFS.Q	Y	15.49	8154177	3.3	4087175	2	41.89	10370	5	85	91	N
26	25	A0A2L1K3K6|A0A2L1K3K6_TRITD	R.QQPGQGQQPEQGQQPGQG.Q	Y	15.37	18758459	2.9	9389330	2	30.55	4695	2	542	559	N
9	26595	A0A446W0A1|A0A446W0A1_TRITD	L.Q(-17.03)LQPFPQPQ.P	N	15.12	10645291	4.6	5332742	2	51.82	15200	2	77	85	Y
44	26670	Q41602|Q41602_TRITD	Q.Q(-17.03)PQLPFPQQPQQPFPQPQ.Q	Y	15.02	21120427	2.5	10570314	2	54.56	16460	1	102	119	Y
9	26595	A0A446W0A1|A0A446W0A1_TRITD	Q.PFPPQLPYPQPQ.S	N	15.01	14077186	4.2	7048695	2	46.12	12449	10	86	97	N
34	63	K4N1X7|K4N1X7_TRITD	W.QQPGQGQQPGQGQQGQQPGQGQQPGQGQ.Q	Y	14.75	28402935	-0.3	9477714	3	31.65	5249	1	308	335	N
44	26670	Q41602|Q41602_TRITD	Q.QPQLPFPQQPQ.Q	Y	14.7	13066670	3.2	6543428	2	43.36	11097	1	102	112	N
39	738	B0L965|B0L965_HORCH	Q.QLGQGQQPGQGQ.Q	Y	14.67	12245847	4.9	6133026	2	30.95	4890	1	416	427	N
44	26670	Q41602|Q41602_TRITD	Q.Q(-17.03)PQLPFPQQPQQP.F	Y	14.65	15147517	5.7	7583875	2	52.05	15309	3	102	114	Y
15	68	A0A446W0B5|A0A446W0B5_TRITD	Q.QQPFPPQQP.Y	N	14.6	10655243	3.8	5337714	2	39.28	9064	8	54	62	N
6	26598	H8Y0D1|H8Y0D1_HORVS	Y.PQPQPFPPQQPY.P	N	14.54	14226931	3.4	7123563	2	42.5	10671	4	94	105	N
9	26595	A0A446W0A1|A0A446W0A1_TRITD	Q.PFPPQLPYPQ.P	N	14.48	11826073	3.4	5923129	2	47.39	13067	7	86	95	N
27	122	Q9XGF0|Q9XGF0_TRITD	R.PSQQQPLPPQQT.L	Y	14.4	13476782	4.4	6748494	2	34.4	6638	3	9	20	N
9	26595	A0A446W0A1|A0A446W0A1_TRITD	Q.PFPQPQPFPPQLPYPQPQ.S	N	14.25	21020625	2.9	7016968	3	50.35	14498	1	80	97	N
32	1197	Q6EEY5|Q6EEY5_HORCH	L.GQGMPIYPQ.Q	Y	14.23	9894641	4.2	4957414	2	40.58	9710	1	202	210	N
44	26670	Q41602|Q41602_TRITD	Q.Q(-17.03)PQLPFPQQPQ.Q	Y	14.17	12896404	4.5	6458304	2	52.28	15420	3	102	112	Y
26	25	A0A2L1K3K6|A0A2L1K3K6_TRITD	S.LQQPGQGHPGQ.R	Y	14.08	11455577	2.1	5737874	2	28.64	3746	1	530	540	N
26	25	A0A2L1K3K6|A0A2L1K3K6_TRITD	Q.LEQGQQPGQGQ.Q	Y	14.07	11685472	4.8	5852837	2	29.48	4154	1	452	462	N
34	63	K4N1X7|K4N1X7_TRITD	L.QQPGQGQQPGQGQPG.Y	Y	13.97	14906862	3	7463526	2	29.97	4396	1	344	358	N
26	25	A0A2L1K3K6|A0A2L1K3K6_TRITD	R.QQPGQGQQPEQGQQPG.Q	Y	13.95	16907659	2.3	8463922	2	30.51	4671	1	542	557	N
44	26670	Q41602|Q41602_TRITD	Q.Q(-17.03)PQLPFPQQPQQPFPQ.P	Y	13.95	18869315	4.8	9444775	2	54.98	16660	1	102	117	Y
9	26595	A0A446W0A1|A0A446W0A1_TRITD	L.QLQPFPQPQ.P	N	13.84	10815557	4.6	5417876	2	41.37	10106	3	77	85	N
9	26595	A0A446W0A1|A0A446W0A1_TRITD	N.VYIPPH.C	N	13.8	7243908	1.8	3632033	2	33.46	6166	4	272	277	N
22	5207	A0A446W0C7|A0A446W0C7_TRITD	P.QPQPFPSQQPLPQPQP.F	Y	13.77	18129158	5.6	9074703	2	40.17	9507	2	65	80	N
52	1020	C4NFP0|C4NFP0_9POAL	Q.PQLPFPQPQ.Q	N	13.74	10505498	3.6	5262841	2	44.24	11527	1	342	350	N
15	68	A0A446W0B5|A0A446W0B5_TRITD	Q.Q(-17.03)QFPGQQQPFPPQQP.Y	N	13.63	17338162	3.8	8679186	2	50.06	14355	4	48	62	Y
44	26670	Q41602|Q41602_TRITD	Q.TQQPQQPFPQ.P	N	13.63	11975778	3.5	5997982	2	36.77	7823	1	85	94	N
26	25	A0A2L1K3K6|A0A2L1K3K6_TRITD	T.SPQQPGQGQQPGQG.Q	Y	13.52	13926382	1.8	6973276	2	29.81	4316	2	588	601	N
42	5081	D5FPE4|D5FPE4_TRITD	F.SQQQPPFS.Q	N	13.47	9174243	3.4	4597209	2	35.77	7327	2	82	89	N
44	26670	Q41602|Q41602_TRITD	S.GQVQWPQ.Q	N	13.45	8414083	5.2	4217136	2	39.24	9041	2	27	33	N
26	25	A0A2L1K3K6|A0A2L1K3K6_TRITD	S.LQQPGQGHPG.Q	Y	13.36	10174991	3.1	5097584	2	28.36	3614	1	530	539	N
28	538	A0A446V2Q9|A0A446V2Q9_TRITD	Q.QQPFPPQQPYPQPPQ.Q	Y	13.21	17758630	4.2	8889425	2	38.3	8574	1	54	68	N
38	1084	A0A287EEX5|A0A287EEX5_HORVV	Q.QPPQPFPQ.P	Y	13.18	9374657	3.9	4697419	2	38.73	8788	4	275	282	N
44	1018	A0A446IHC0|A0A446IHC0_TRITD	L.Q(-17.03)QPQQPLPQ.P	N	13.07	10455193	4.3	5237692	2	41.22	10031	1	115	123	Y
32	1197	Q6EEY5|Q6EEY5_HORCH	M.PLLPQPPQ.F	Y	13.04	8885068	3.1	4452621	2	42.16	10501	7	66	73	N
34	63	K4N1X7|K4N1X7_TRITD	Q.QSGQGQQPGQGQQ(+.98)PGQ.R	Y	12.99	16097080	2.7	8058634	2	29.3	4064	3	130	145	Y
33	26619	A0A446TL77|A0A446TL77_TRITD	R.PVLPPIEPN.V	Y	12.97	9745436	3.6	4882808	2	43.66	11241	3	45	53	N
34	63	K4N1X7|K4N1X7_TRITD	Q.QSGQGQQPGQGQQ(+.98)P.G	Y	12.85	14246281	1.6	7133224	2	29	3922	1	130	143	Y
44	26670	Q41602|Q41602_TRITD	Q.SQQPQQPFPQPQ.Q	N	12.82	14086735	4	7053468	2	38.05	8447	4	128	139	N
27	122	Q9XGF0|Q9XGF0_TRITD	Q.Q(-17.03)QPVLPQQPS.F	Y	12.75	11035612	4.2	5527902	2	44.53	11671	2	72	81	Y
38	1084	A0A287EEX5|A0A287EEX5_HORVV	D.PQQPFPLQPQQPFPQ.Q	N	12.64	17758994	2.8	8889595	2	46.94	12848	1	314	328	N
42	5081	D5FPE4|D5FPE4_TRITD	R.QLPQIPEQS.R	N	12.57	10385345	6.6	5202780	2	40.3	9569	1	219	227	N
27	122	Q9XGF0|Q9XGF0_TRITD	S.QQQQPPFS.Q	N	12.49	9584508	4.2	4802347	2	35.92	7402	2	54	61	N
27	122	Q9XGF0|Q9XGF0_TRITD	Q.QQQPIPPQQPPF.S	Y	12.37	14037197	2.8	7028691	2	43.95	11382	1	173	184	N
15	68	A0A446W0B5|A0A446W0B5_TRITD	F.PGQQQPFPPQQP.Y	N	12.26	13476571	5.9	6748398	2	39.08	8962	1	51	62	N
52	1020	C4NFP0|C4NFP0_9POAL	E.QQFPQRPQ.Q	Y	12.25	10275199	2.6	5147686	2	31.77	5307	1	130	137	N
34	63	K4N1X7|K4N1X7_TRITD	Q.QGQQPGQGQQPGQGQ.Q	Y	12.22	15216920	-0.8	7618527	2	28.98	3909	2	321	335	N
44	1018	A0A446IHC0|A0A446IHC0_TRITD	Q.QIFPQPQ.Q	N	12.22	8564443	3.6	4292309	2	40.21	9522	5	51	57	N
42	5081	D5FPE4|D5FPE4_TRITD	R.Q(-17.03)LPQIPEQS.R	N	12.21	10215080	4.4	5117635	2	50.46	14551	3	219	227	Y
34	63	K4N1X7|K4N1X7_TRITD	Q.YEQQPVVPS.K	Y	12.2	10455081	4.4	5237636	2	36.73	7802	2	70	78	N
38	1084	A0A287EEX5|A0A287EEX5_HORVV	L.QPQQPFPQQPPQP.F	Y	12.16	15157469	5	7588845	2	40.37	9603	2	267	279	N
15	68	A0A446W0B5|A0A446W0B5_TRITD	A.VRVPVPQ.L	N	12.12	7934810	3	3977490	2	33.94	6409	5	21	27	N
9	26595	A0A446W0A1|A0A446W0A1_TRITD	Q.PFPQPQPFPPQ.L	N	12.07	12786396	5.3	6403305	2	46.04	12409	1	80	90	N
63	1972	A0A446YMF0|A0A446YMF0_TRITD	V.VEAPEEEAPKPK.P	Y	11.99	13226718	1.2	6623439	2	29.93	4379	1	206	217	N
42	5081	D5FPE4|D5FPE4_TRITD	Q.HQQPVLPQ.Q	Y	11.86	9455032	2.1	4737599	2	32.08	5463	3	157	164	N
39	738	B0L965|B0L965_HORCH	F.PQQPGQGQQPE.Q	Y	11.84	11925472	4.7	5972837	2	29.46	4143	2	203	213	N
15	68	A0A446W0B5|A0A446W0B5_TRITD	Q.PQPFPQPQPFLPQLP.Y	Y	11.76	17299191	5.3	8659714	2	51.24	14926	4	117	131	N
27	122	Q9XGF0|Q9XGF0_TRITD	Q.QQQPPFS.Q	N	11.7	8303922	2.7	4162045	2	35.81	7347	3	55	61	N
44	26670	Q41602|Q41602_TRITD	Q.PQLPFPQQPQQPFPQPQ.Q	Y	11.7	20010107	2.4	6680125	3	46.65	12704	1	103	119	N
38	1084	A0A287EEX5|A0A287EEX5_HORVV	Q.QPQQPFPQPQ.Q	N	11.67	11935829	4.7	5978015	2	38.03	8436	2	86	95	N
33	26619	A0A446TL77|A0A446TL77_TRITD	K.TDAKPPAGKPPA.K	Y	11.6	11486189	2.8	3838813	3	27.98	3437	2	219	230	N
45	432	Q41603|Q41603_TRITD	Q.PILPQGPPFPQ.Q	Y	11.59	11896495	4.9	5958350	2	46.77	12764	2	70	80	N
27	122	Q9XGF0|Q9XGF0_TRITD	S.Q(-17.03)QQPLPPQ.Q	N	11.58	9174606	3.1	4597390	2	42.53	10686	1	11	18	Y
28	538	A0A446V2Q9|A0A446V2Q9_TRITD	P.PQ(+.98)QPYPQPPQQP.I	Y	11.55	14046674	4.9	7033444	2	37.13	8005	2	59	70	Y
42	5081	D5FPE4|D5FPE4_TRITD	Q.QQPQPFPQ.Q	N	11.52	9684716	3.6	4852448	2	36.72	7799	3	54	61	N
45	432	Q41603|Q41603_TRITD	L.PQGPPFPQ.Q	Y	11.26	8664286	5.1	4342238	2	38.52	8683	3	73	80	N
32	1197	Q6EEY5|Q6EEY5_HORCH	Q.QLPQQHPFPQ.Q	Y	11.25	12186145	5	6103176	2	35.16	7023	2	54	63	N
38	1084	A0A287EEX5|A0A287EEX5_HORVV	F.PQQPQ(+.98)QPFRQPQQP.S	Y	11.24	17038379	3.9	8529295	2	35.15	7016	1	358	371	Y
45	432	Q41603|Q41603_TRITD	S.Q(-17.03)QQPILPQ.G	N	11.22	9334919	3.7	4677549	2	46.3	12536	4	67	74	Y
9	26595	A0A446W0A1|A0A446W0A1_TRITD	P.QPFPPQLP.Y	N	11.21	9224912	3.1	4622543	2	46.27	12523	8	85	92	N
27	122	Q9XGF0|Q9XGF0_TRITD	Q.QQPVLPQQPS.F	Y	11.21	11205876	3.9	5613033	2	37.12	7999	1	72	81	N
38	1084	A0A287EEX5|A0A287EEX5_HORVV	Q.Q(-17.03)QFPQQPQQPFPQ.P	Y	11.2	15797419	4.6	7908819	2	48.37	13541	3	81	93	Y
27	122	Q9XGF0|Q9XGF0_TRITD	Q.QLPPFS.Q	Y	11.19	6873591	3.9	3446882	2	42.32	10583	4	86	91	N
26	25	A0A2L1K3K6|A0A2L1K3K6_TRITD	G.QGQQPEQGQQPGQGQ.Q	Y	11.17	15937131	2.4	7978658	2	29.29	4059	1	546	560	N
34	63	K4N1X7|K4N1X7_TRITD	P.QQSGQGQQPGQGQ(+.98)QP.G	Y	11.15	15526866	3.1	7773530	2	29.3	4065	2	129	143	Y
42	5081	D5FPE4|D5FPE4_TRITD	R.QLPQ(+.98)IPEQS.R	N	11.13	10395186	4.8	5207690	2	41.19	10017	3	219	227	Y
15	68	A0A446W0B5|A0A446W0B5_TRITD	Q.Q(-17.03)FPGQQQPFPPQQP.Y	N	11.1	16057576	4.6	8038898	2	52.28	15419	1	49	62	Y
39	738	B0L965|B0L965_HORCH	F.PQQPGQGQQPEQ.G	Y	11.1	13206058	4.2	6613130	2	29.59	4210	1	203	214	N
27	122	Q9XGF0|Q9XGF0_TRITD	S.Q(-17.03)QQLPPFS.Q	Y	11.02	9264498	4.7	4642343	2	51.37	14985	2	84	91	Y
27	623	Q9XGE9|Q9XGE9_TRITD	A.Q(-17.03)MEN(+.98)SHIPGLERPS.Q	Y	11	15777144	3.6	7898673	2	41.75	10300	1	9	22	Y
15	68	A0A446W0B5|A0A446W0B5_TRITD	P.QPPYPQPQP.F	Y	10.98	10505134	1.9	5262650	2	35.12	7002	1	79	87	N
32	1197	Q6EEY5|Q6EEY5_HORCH	Q.Q(-17.03)HPFPQ.Q	Y	10.95	7353340	2.4	3686751	2	36.85	7865	3	58	63	Y
44	26670	Q41602|Q41602_TRITD	P.QLPFPQ.Q	N	10.93	7283857	4.2	3652016	2	42.72	10776	6	104	109	N
34	63	K4N1X7|K4N1X7_TRITD	G.QGQQPGQGQQ(+.98)GQQP.G	Y	10.9	14656545	1.1	7338353	2	29.05	3942	1	312	325	Y
45	432	Q41603|Q41603_TRITD	Q.QQQQPFP.Q	N	10.87	8714188	3.6	4367183	2	37.14	8009	1	54	60	N
44	1018	A0A446IHC0|A0A446IHC0_TRITD	L.QQPQQPLPQ.P	N	10.83	10625458	2.3	5322814	2	34.14	6508	2	115	123	N
46	1174	Q9FEQ2|Q9FEQ2_TRITD	F.SQQPPIS.Q	Y	10.78	7553813	2.3	3786988	2	32.11	5479	1	180	186	N
15	68	A0A446W0B5|A0A446W0B5_TRITD	P.Q(-17.03)PFPQPQPFLPQLPYPQPQP.F	Y	10.6	23261785	5	11641024	2	40.28	9562	1	118	137	Y
44	1018	A0A446IHC0|A0A446IHC0_TRITD	Q.TFPHQPQ.Q	N	10.58	8534082	3.6	4277129	2	30.95	4891	1	59	65	N
7	51	D2X6D0|D2X6D0_TRITD	Q.PFPPQLPYPQPPPFSPQ.Q	Y	10.56	19329773	3.8	9674996	2	50.97	14798	1	86	102	N
38	1084	A0A287EEX5|A0A287EEX5_HORVV	R.QPFPLQPQ.Q	N	10.53	9534970	3.2	4777573	2	41.02	9929	1	184	191	N
9	26595	A0A446W0A1|A0A446W0A1_TRITD	Q.PFPPQLP.Y	N	10.5	7944326	2.8	3982247	2	43.46	11142	28	86	92	N
42	5081	D5FPE4|D5FPE4_TRITD	R.QLPQIPEQ.S	N	10.43	9515025	3.3	4767601	2	40.47	9655	3	219	226	N
32	1197	Q6EEY5|Q6EEY5_HORCH	Q.WQPVPQ.Q	Y	10.42	7533810	3.2	3776990	2	39.02	8932	4	24	29	N
34	63	K4N1X7|K4N1X7_TRITD	P.QQSGQGQQPGQGQQ(+.98)PGQ.R	Y	10.27	17377666	1.9	8698922	2	29.43	4130	2	129	145	Y
44	1018	A0A446IHC0|A0A446IHC0_TRITD	L.QQPQQPLPQPQ.Q	N	10.25	12876571	7	6448403	2	35.64	7267	1	115	125	N
15	68	A0A446W0B5|A0A446W0B5_TRITD	L.PQLPYPQPQPFPP.P	N	10.23	15047714	4.9	7533966	2	47.03	12892	1	90	102	N
34	63	K4N1X7|K4N1X7_TRITD	G.QQPGQGQQSGQGQQGQ(+.98)QP.G	Y	10.21	18658252	3.3	9339229	2	29.42	4125	1	245	262	Y
27	122	Q9XGF0|Q9XGF0_TRITD	Q.QQPPLSQQQQPPFS.Q	N	10.19	16087896	2.1	8054037	2	42.77	10802	2	48	61	N
10	449	A0A446W085|A0A446W085_TRITD	Q.QFPPQQP.Y	N	10.18	8404130	3.5	4212152	2	39.02	8933	2	56	62	N
27	122	Q9XGF0|Q9XGF0_TRITD	Q.QQQQPIP.P	N	10.12	8374344	2.4	4197255	2	34.44	6659	2	172	178	N
44	1018	A0A446IHC0|A0A446IHC0_TRITD	Q.QIFPQ.P	N	10.12	6313329	3.7	3166749	2	39.18	9012	1	51	55	N
38	1084	A0A287EEX5|A0A287EEX5_HORVV	Q.Q(-17.03)PQQPFPQ.P	N	9.96	9514450	2.8	4767311	2	45.11	11953	4	86	93	Y
9	26595	A0A446W0A1|A0A446W0A1_TRITD	Q.SFPPQQP.Y	Y	9.94	7993864	2.4	4007014	2	38.07	8459	11	98	104	N
27	122	Q9XGF0|Q9XGF0_TRITD	S.QQQPLPPQ.Q	N	9.9	9344872	3.9	4682527	2	35.38	7131	10	11	18	N
27	122	Q9XGF0|Q9XGF0_TRITD	Q.Q(-17.03)QQPPFS.Q	N	9.89	8133657	2.8	4076913	2	45.1	11948	3	55	61	Y
33	26619	A0A446TL77|A0A446TL77_TRITD	F.VQVPGGM.T	Y	9.87	6863422	2.8	3441793	2	38.42	8632	1	256	262	N
27	122	Q9XGF0|Q9XGF0_TRITD	Q.QLPQIPQ.Q	Y	9.83	8224600	3.2	4122386	2	40.43	9635	1	249	255	N
15	68	A0A446W0B5|A0A446W0B5_TRITD	Y.PQPQPFPP.P	N	9.8	9064599	3.2	4542387	2	38.19	8520	4	95	102	N
27	122	Q9XGF0|Q9XGF0_TRITD	SHIPGLE.R	Y	9.8	7513864	2.6	3767014	2	35.92	7400	5	1	7	N
15	68	A0A446W0B5|A0A446W0B5_TRITD	Q.Q(-17.03)PFPPQQP.Y	N	9.68	9204392	4.4	4612289	2	46.81	12783	7	55	62	Y
44	1018	A0A446IHC0|A0A446IHC0_TRITD	Q.QAFPQPQ.Q	N	9.67	8143973	2.7	4082070	2	36.11	7493	3	66	72	N
34	63	K4N1X7|K4N1X7_TRITD	Q.SGQGQQPGQGQQP.G	Y	9.65	12955854	0.9	6488006	2	29.04	3938	1	131	143	N
42	5081	D5FPE4|D5FPE4_TRITD	R.QLPQIPE.Q	N	9.65	8234440	3.6	4127307	2	41.85	10347	3	219	225	N
15	68	A0A446W0B5|A0A446W0B5_TRITD	Q.PFPPQQP.Y	N	9.61	8094072	3.4	4057122	2	37.36	8115	8	56	62	N
44	26670	Q41602|Q41602_TRITD	P.QTQQPQQPFPQPQ.Q	Y	9.57	15507477	3.5	7763838	2	37.15	8013	1	84	96	N
44	1018	A0A446IHC0|A0A446IHC0_TRITD	Q.LQQPQQPLPQPQ.Q	Y	9.55	14007412	4.3	7013809	2	37.75	8298	1	114	125	N
15	68	A0A446W0B5|A0A446W0B5_TRITD	G.QQQPFP.P	N	9.53	7433602	3.1	3726885	2	37.12	8000	1	53	58	N
44	26670	Q41602|Q41602_TRITD	Q.Q(-17.03)PQLPFPQ.Q	N	9.49	9364705	3.2	4692440	2	54.41	16391	4	102	109	Y
15	68	A0A446W0B5|A0A446W0B5_TRITD	Q.QPYPQPQ.P	N	9.45	8564079	3	4292125	2	33.37	6120	3	61	67	N
40	1604	A0A446IHD3|A0A446IHD3_TRITD	P.HHPSSPEQQPTPQ.P	Y	9.44	14686694	0.4	4905639	3	27.36	3153	1	32	44	N
6	26598	H8Y0D1|H8Y0D1_HORVS	Y.PQPQPFPPQQP.Y	N	9.43	12596299	3.7	6308245	2	51.83	15206	1	94	104	N
27	122	Q9XGF0|Q9XGF0_TRITD	Q.PPPFSQQLP.P	Y	9.28	10095233	4.2	5057710	2	41.96	10403	1	145	153	N
15	68	A0A446W0B5|A0A446W0B5_TRITD	P.QPQPQYPQ.P	N	9.24	9844665	5.2	4932431	2	33.9	6385	1	146	153	N
9	26595	A0A446W0A1|A0A446W0A1_TRITD	Q.PFPPQLPYP.Q	N	9.23	10545487	5	5282842	2	47.87	13297	7	86	94	N
44	26670	Q41602|Q41602_TRITD	Q.QTFPQQPQLP.F	Y	9.23	11826033	4.3	5923115	2	42.97	10901	1	97	106	N
28	538	A0A446V2Q9|A0A446V2Q9_TRITD	V.QQQQFLGQQQPFPPQQP.Y	N	9.2	20229911	4.8	10125076	2	38.68	8760	1	46	62	N
38	1084	A0A287EEX5|A0A287EEX5_HORVV	L.Q(-17.03)PQQPFPQQPPQP.F	Y	9.2	14987205	5.8	7503718	2	46.89	12820	1	267	279	Y
27	122	Q9XGF0|Q9XGF0_TRITD	L.ERPSQQQPLPPQ.Q	Y	9.18	14037157	-1.2	7028643	2	31.67	5255	3	7	18	N
27	122	Q9XGF0|Q9XGF0_TRITD	Q.QQPVLPQ.Q	N	9.16	8084443	2.9	4052306	2	36.33	7604	1	72	78	N
26	25	A0A2L1K3K6|A0A2L1K3K6_TRITD	G.QGQQPGQSQQ(+.98)PGQ.G	Y	9	13676066	1	6848112	2	29.07	3954	1	493	505	Y
38	1084	A0A287EEX5|A0A287EEX5_HORVV	L.Q(-17.03)PQQPFPQQPPQPFP.Q	Y	8.97	17428416	6.4	8724336	2	52.99	15761	2	267	281	Y
27	122	Q9XGF0|Q9XGF0_TRITD	Q.Q(-17.03)QQQPPL.S	N	8.89	8204079	2.6	4112123	2	42.94	10889	1	46	52	Y
38	1084	A0A287EEX5|A0A287EEX5_HORVV	Y.PQQPFP.T	N	8.84	7123544	2.9	3571855	2	37.79	8318	1	72	77	N
38	1084	A0A287EEX5|A0A287EEX5_HORVV	Q.PFPLQP.E	N	8.84	6973799	2.7	3496982	2	43.79	11305	1	169	174	N
26	25	A0A2L1K3K6|A0A2L1K3K6_TRITD	Q.QLGQGQQPG.Q	N	8.8	9114460	3.9	4567321	2	30.43	4629	1	277	285	N
44	26670	Q41602|Q41602_TRITD	Q.QPQLPFPQQPQQPFPQPQ.Q	Y	8.78	21290693	2	7106984	3	46.63	12696	1	102	119	N
40	1604	A0A446IHD3|A0A446IHD3_TRITD	S.SPEQQPTPQ.P	Y	8.76	10104669	3.1	5062423	2	29.82	4320	1	36	44	N
27	122	Q9XGF0|Q9XGF0_TRITD	P.QQPPFSQQQQQP.I	N	8.7	14396793	3.1	7208492	2	36.31	7593	1	165	176	N
42	5081	D5FPE4|D5FPE4_TRITD	Q.LPQIPE.Q	N	8.66	6953854	3.7	3487012	2	41.22	10029	4	220	225	N
15	68	A0A446W0B5|A0A446W0B5_TRITD	L.PQLPYPQPQPFPPPQ.L	Y	8.5	17298827	6.1	8659539	2	47.32	13033	2	90	104	N
30	26621	A0A446V2J2|A0A446V2J2_TRITD	F.RPQQPYPQPQ.P	N	8.46	12376204	3.5	6198196	2	31.06	4949	1	95	104	N
38	1084	A0A287EEX5|A0A287EEX5_HORVV	R.QPFPLQPQQPF.P	N	8.45	13256768	5.3	6638492	2	46.49	12627	1	184	194	N
52	1020	C4NFP0|C4NFP0_9POAL	P.Q(-17.03)QPFPQQPQQ(+.98)PFPQPQ.Q	N	8.42	19028900	2.1	9524543	2	46.1	12440	1	80	95	Y
44	26670	Q41602|Q41602_TRITD	Q.LPFPQ.Q	N	8.4	6003271	3.5	3011719	2	41.2	10023	2	105	109	N
44	26670	Q41602|Q41602_TRITD	F.PQQPQLPFPQQPQQP.F	Y	8.3	17568896	0.6	8794526	2	43.83	11324	1	100	114	N
22	5207	A0A446W0C7|A0A446W0C7_TRITD	V.RFPVPQ.L	N	8.22	7424126	1.4	3722141	2	34.74	6810	1	22	27	N
44	26670	Q41602|Q41602_TRITD	S.IILPR.S	N	8.19	6104166	2.8	3062164	2	34.57	6727	2	191	195	N
27	122	Q9XGF0|Q9XGF0_TRITD	Q.QQLGQQPQ.Q	N	8.18	9254617	2.8	4637394	2	30.64	4739	1	304	311	N
33	26619	A0A446TL77|A0A446TL77_TRITD	L.PPIEPNVPPS.R	Y	8.18	10455443	3.5	5237812	2	38.35	8600	2	48	57	N
27	122	Q9XGF0|Q9XGF0_TRITD	S.HIPGLE.R	Y	8.17	6643544	3.6	3331856	2	35.69	7290	1	2	7	N
26	25	A0A2L1K3K6|A0A2L1K3K6_TRITD	A.SLQQ(+.98)PGQGHPG.Q	Y	8.15	11055153	3.2	5537667	2	30	4410	1	529	539	Y
39	738	B0L965|B0L965_HORCH	T.IVFPH.Q	N	8.14	6113431	3.2	3066798	2	36.36	7616	3	817	821	N
27	122	Q9XGF0|Q9XGF0_TRITD	Q.Q(-17.03)QQPIPPQQPP.F	Y	8.03	12396248	3.7	6208220	2	44.39	11601	3	173	183	Y
44	26670	Q41602|Q41602_TRITD	G.LGIIQPQ.Q	N	8	7674541	2.8	3847354	2	41.1	9971	2	251	257	N
27	122	Q9XGF0|Q9XGF0_TRITD	Q.QQPLPPQ.Q	N	7.89	8064286	3.2	4042229	2	33.59	6232	5	12	18	N
45	432	Q41603|Q41603_TRITD	Q.QQPILP.Q	N	7.89	6944014	3.2	3482090	2	42.09	10466	2	68	73	N
42	5081	D5FPE4|D5FPE4_TRITD	P.Q(-17.03)QQQPLLPQ.Q	Y	7.89	10615505	3.6	5317844	2	45.64	12213	1	111	119	Y
27	122	Q9XGF0|Q9XGF0_TRITD	P.QQPPFSQQQQQPIPPQ.Q	Y	7.86	18749275	3.1	9384739	2	40.26	9552	1	165	180	N
27	122	Q9XGF0|Q9XGF0_TRITD	Q.QQPHQFPQ.Q	Y	7.82	10084777	3.3	5052478	2	31.08	4954	4	32	39	N
27	122	Q9XGF0|Q9XGF0_TRITD	Q.QPHQFPQQQP.C	Y	7.78	12335890	2.4	6178032	2	32.25	5551	3	33	42	N
52	1066	C4NFP1|C4NFP1_9POAL	P.QPPFPLQPQQ(+.98)PFSQPQ.Q	Y	7.77	18639155	1.3	9329662	2	45.76	12270	1	272	287	Y
32	1197	Q6EEY5|Q6EEY5_HORCH	L.PQQHPFPQ.Q	Y	7.72	9774719	4.3	4897453	2	30.93	4884	2	56	63	N
38	1084	A0A287EEX5|A0A287EEX5_HORVV	P.Q(-17.03)QQFPQ.Q	N	7.68	7573395	2.8	3796781	2	41.93	10386	2	80	85	Y
38	1084	A0A287EEX5|A0A287EEX5_HORVV	Q.QPQQPFPLQPQQPF.P	N	7.65	16788467	2.5	8404327	2	47.8	13264	1	375	388	N
22	5207	A0A446W0C7|A0A446W0C7_TRITD	A.VRFPVPQ.L	N	7.58	8414810	1.9	4217485	2	37.48	8172	2	21	27	N
26	25	A0A2L1K3K6|A0A2L1K3K6_TRITD	Q.QPGQGQQGYYPTFPQ.Q	Y	7.55	16947688	1.2	8483926	2	28.94	3892	1	555	569	N
26	25	A0A2L1K3K6|A0A2L1K3K6_TRITD	R.QQPGQGQQPEQGQ.Q	Y	7.53	14086331	-2	7053224	2	28.88	3861	2	542	554	N
44	26670	Q41602|Q41602_TRITD	Q.PQQPF.C	N	7.46	6153016	2.6	3086589	2	35.63	7259	1	40	44	N
26	25	A0A2L1K3K6|A0A2L1K3K6_TRITD	Y.PTSPQQPGQGQ.Q	N	7.44	11235258	4.4	5627726	2	29.33	4079	1	586	596	N
27	122	Q9XGF0|Q9XGF0_TRITD	S.HIPGLERPS.Q	Y	7.43	10045403	4.1	5032794	2	32.42	5636	3	2	10	N
15	68	A0A446W0B5|A0A446W0B5_TRITD	P.Q(-17.03)PFPQPQ.P	N	7.41	8233864	3.5	4127019	2	46.55	12659	2	118	124	Y
32	1197	Q6EEY5|Q6EEY5_HORCH	Q.QHPFPQ.Q	Y	7.35	7523605	3.4	3771888	2	30.43	4631	2	58	63	N
27	122	Q9XGF0|Q9XGF0_TRITD	Q.QQPVLPQQPPFS.Q	N	7.31	13647089	2.1	6833632	2	44.05	11431	1	130	141	N
32	1197	Q6EEY5|Q6EEY5_HORCH	M.PLLPQPP.Q	N	7.3	7604483	3	3812325	2	43.24	11036	2	66	72	N
45	432	Q41603|Q41603_TRITD	Q.GPPFPQ.Q	Y	7.27	6413173	2.6	3216667	2	37.2	8038	1	75	80	N
44	1018	A0A446IHC0|A0A446IHC0_TRITD	Q.QTFPHQPQ.Q	N	7.24	9814668	1.7	4917415	2	31.34	5090	1	58	65	N
27	122	Q9XGF0|Q9XGF0_TRITD	Q.Q(-17.03)LPQIPQ.Q	Y	7.22	8054334	4.8	4037259	2	51.26	14934	4	249	255	Y
52	1020	C4NFP0|C4NFP0_9POAL	P.QQPSPLQPQQP.F	N	7.22	12466306	2.6	6243242	2	34.01	6445	1	205	215	N
39	738	B0L965|B0L965_HORCH	T.FPHQPG.Q	Y	7.18	6813234	2.1	3416697	2	30.06	4442	1	515	520	N
27	122	Q9XGF0|Q9XGF0_TRITD	S.Q(-17.03)QQQPPF.S	N	7.12	8543923	3.5	4282049	2	46.27	12522	2	54	60	Y
15	68	A0A446W0B5|A0A446W0B5_TRITD	Q.FPGQQQPFPPQQP.Y	N	7.07	14947255	6.3	7483747	2	42.34	10591	1	50	62	N
15	68	A0A446W0B5|A0A446W0B5_TRITD	Q.PFPQPQPFLPQ(+.98)LPYPQPQP.F	Y	7.07	22161306	5.5	11090787	2	46.21	12494	1	119	137	Y
26	25	A0A2L1K3K6|A0A2L1K3K6_TRITD	Q.QSGQGQQPGQSQQPG.Q	Y	7.06	15106760	2.5	7563472	2	28.54	3698	1	490	504	N
22	5207	A0A446W0C7|A0A446W0C7_TRITD	Q.PFPSQQ(+.98)PLPQPQP.F	Y	7.05	14607300	3.4	7313748	2	40.07	9455	1	68	80	Y
42	5081	D5FPE4|D5FPE4_TRITD	R.Q(-17.03)LPQIPEQ.S	N	7.04	9344760	4.7	4682474	2	50.85	14736	3	219	226	Y
6	26598	H8Y0D1|H8Y0D1_HORVS	Q.QQTFPPQQPYPQPQ.P	Y	7	16828052	3.2	8424125	2	44.12	11465	2	54	67	N
39	738	B0L965|B0L965_HORCH	S.ATFPQQPGQGQQPEQG.Y	Y	7	16967805	1.4	8493987	2	36.4	7638	1	200	215	N
30	26637	A0A446V2M9|A0A446V2M9_TRITD	Q.QQPFPPQQPYTQPQPF.P	Y	6.95	19269264	0.4	9644708	2	36.68	7779	1	54	69	N
30	26621	A0A446V2J2|A0A446V2J2_TRITD	P.FPQPQLPYSQPQ.P	N	6.92	14287037	5.9	7153633	2	34.38	6632	1	81	92	N
44	1018	A0A446IHC0|A0A446IHC0_TRITD	Q.PQQPFSQLQQPQ.Q	Y	6.82	14247048	3.9	7133624	2	45.06	11928	1	107	118	N
39	738	B0L965|B0L965_HORCH	T.FPHQPGQG.Q	Y	6.81	8664034	4.6	4342110	2	30.36	4593	1	515	522	N
42	5081	D5FPE4|D5FPE4_TRITD	Q.LGQWPQ.Q	Y	6.81	7273653	2	3646906	2	40.1	9473	2	288	293	N
15	68	A0A446W0B5|A0A446W0B5_TRITD	P.QPQPFPQPQP.F	N	6.8	11625770	-1.5	5822949	2	39.81	9325	1	116	125	N
52	1020	C4NFP0|C4NFP0_9POAL	P.QQPVPKEQSYPQQP.Y	N	6.8	16528158	3	8274177	2	33.44	6154	1	33	46	N
42	5081	D5FPE4|D5FPE4_TRITD	I.QQQPQPFPQ.Q	Y	6.7	10965302	0.6	5492726	2	37	7939	1	53	61	N
30	26637	A0A446V2M9|A0A446V2M9_TRITD	Q.QPFPPQQPYTQPQPF.P	Y	6.62	17988678	2.9	9004438	2	36.86	7871	1	55	69	N
15	68	A0A446W0B5|A0A446W0B5_TRITD	L.PQLPYP.Q	N	6.61	7133748	4.3	3576962	2	41.29	10066	1	71	76	N
44	1018	A0A446IHC0|A0A446IHC0_TRITD	I.FPQPQQTFPHQP.Q	N	6.6	14506993	4.9	7263605	2	37.45	8159	1	53	64	N
30	26637	A0A446V2M9|A0A446V2M9_TRITD	P.FPPQQPYTQPQPFPS.Q	Y	6.54	17578413	3.2	8799307	2	36.66	7770	1	57	71	N
26	25	A0A2L1K3K6|A0A2L1K3K6_TRITD	T.SPQQPGQGQQPGQ.G	Y	6.39	13356167	1.8	6688168	2	29.79	4308	1	588	600	N
46	1174	Q9FEQ2|Q9FEQ2_TRITD	Q.QQPPFTQQQQP.P	Y	6.37	13256364	4	6638281	2	41.64	10245	1	138	148	N
42	5081	D5FPE4|D5FPE4_TRITD	Q.Q(-17.03)LGQWPQ.Q	Y	6.29	8383973	4.8	4202079	2	53.1	15811	1	287	293	Y
44	26670	Q41602|Q41602_TRITD	Q.VQWPQ.Q	N	6.29	6563282	3.1	3291724	2	39.04	8942	2	29	33	N
52	1020	C4NFP0|C4NFP0_9POAL	P.QQPQ(+.98)Q(+.98)PFPLQPQQPFPQQP.E	N	6.26	22590959	3	11305587	2	37.8	8325	1	300	318	Y
34	63	K4N1X7|K4N1X7_TRITD	L.QQPGQGQQ(+.98)PGQ(+.98)GQP.G	Y	6.21	14356328	2.9	7188257	2	29.13	3982	1	344	357	Y
40	1604	A0A446IHD3|A0A446IHD3_TRITD	W.EPHHPSSPEQQPTPQ.P	Y	6.2	16947648	1.4	8483908	2	28.74	3796	1	30	44	N
32	1197	Q6EEY5|Q6EEY5_HORCH	G.Q(-17.03)GMPIYPQ.Q	Y	6.19	9154160	3.5	4587169	2	50.44	14542	2	203	210	Y
38	1084	A0A287EEX5|A0A287EEX5_HORVV	P.QQPFPLQ(+.98)PEQIIP.Q	Y	6.19	15348031	3.4	7684114	2	37.76	8303	1	167	179	Y
38	1084	A0A287EEX5|A0A287EEX5_HORVV	Q.Q(-17.03)PQQPF.P	N	6.18	7263337	3.7	3641754	2	46.82	12790	3	86	91	Y
44	26670	Q41602|Q41602_TRITD	P.Q(-17.03)QQFPQPQQP.Q	N	6.15	12075621	3.3	6047903	2	42.41	10624	1	139	148	Y
42	5081	D5FPE4|D5FPE4_TRITD	Q.Q(-17.03)QQPPFSQQQ(+.98)PPFS.Q	Y	6.1	16267314	1.4	8143741	2	45.31	12050	1	76	89	Y
15	68	A0A446W0B5|A0A446W0B5_TRITD	Q.PYPQPQ.P	N	6.08	7283493	2.5	3651828	2	32.23	5537	1	62	67	N
15	68	A0A446W0B5|A0A446W0B5_TRITD	Q.PQQLPQ.F	N	5.97	7093759	3.1	3556963	2	30.81	4822	2	312	317	N
26	29	Q84TG6|Q84TG6_TRITD	Q.QPGQGQQGHYLASQ.Q	Y	5.95	14976960	3.3	7498577	2	28.48	3672	1	364	377	N
27	122	Q9XGF0|Q9XGF0_TRITD	S.QQQLPPFS.Q	Y	5.89	9434763	4	4727473	2	42.08	10462	1	84	91	N
52	1020	C4NFP0|C4NFP0_9POAL	E.QIISQQPFPLQP.Q	N	5.89	13947557	5.9	6983892	2	43.44	11134	1	170	181	N
6	26598	H8Y0D1|H8Y0D1_HORVS	Q.PFPPQLPYPQPQPFPPQQP.Y	Y	5.87	21991152	5.1	7340494	3	49.81	14237	1	86	104	N
15	68	A0A446W0B5|A0A446W0B5_TRITD	P.QPQPFLPQ(+.98)LPYPQPQP.P	N	5.84	18749567	4	9384894	2	47.88	13303	1	65	80	Y
44	1018	A0A446IHC0|A0A446IHC0_TRITD	Q.PQQPFSQ(+.98)QPQ(+.98)QIFPQPQ.Q	N	5.83	20239639	4.5	10129938	2	46.76	12758	1	41	57	Y
45	432	Q41603|Q41603_TRITD	G.LERPW.Q	N	5.79	6993704	3.4	3506936	2	36.35	7615	1	29	33	N
44	26670	Q41602|Q41602_TRITD	V.SIILPR.S	N	5.74	6974486	3.8	3497329	2	35.65	7270	1	190	195	N
45	432	Q41603|Q41603_TRITD	T.FPQQPPFS.Q	Y	5.73	9464548	3.2	4742362	2	42.33	10586	1	44	51	N
27	122	Q9XGF0|Q9XGF0_TRITD	Q.QQQPIPPQQPP.F	Y	5.71	12566512	7.2	6293374	2	38.3	8571	1	173	183	N
34	63	K4N1X7|K4N1X7_TRITD	Q.QPGQ(+.98)GQQGQQPGQG.Q	Y	5.66	13946174	2.4	6983176	2	29.38	4104	1	315	328	Y
15	68	A0A446W0B5|A0A446W0B5_TRITD	Q.QSYPQPQ.P	N	5.64	8463871	1.1	4242013	2	32.32	5586	2	142	148	N
27	122	Q9XGF0|Q9XGF0_TRITD	Q.QQQPVLPQ.Q	N	5.64	9365029	2.3	4692598	2	36.71	7793	1	71	78	N
9	26595	A0A446W0A1|A0A446W0A1_TRITD	Q.QPYLQLQPFPQPQ.P	N	5.57	15828143	7	7924200	2	35.43	7159	1	73	85	N
30	26621	A0A446V2J2|A0A446V2J2_TRITD	Q.PQPFRPQQPYPQPQP.Q	N	5.57	18039056	4.6	9029642	2	38.85	8849	1	91	105	N
38	1084	A0A287EEX5|A0A287EEX5_HORVV	P.QQQFPQ.Q	N	5.5	7743660	2.9	3881914	2	33.72	6299	1	80	85	N
52	1020	C4NFP0|C4NFP0_9POAL	I.ISQQPQQP.F	N	5.48	9244665	2.8	4632418	2	33.31	6089	1	322	329	N
26	25	A0A2L1K3K6|A0A2L1K3K6_TRITD	Y.PTSPQQPGQGQQPGQGQ.Q	Y	5.44	17187972	3.4	8604088	2	31.13	4984	1	586	602	N
38	1084	A0A287EEX5|A0A287EEX5_HORVV	P.QQSQQQFPQQPQ.E	Y	5.44	14706852	3.1	7363521	2	35.28	7086	1	196	207	N
42	5081	D5FPE4|D5FPE4_TRITD	S.QHQQPVLPQ.Q	Y	5.44	10735618	1.8	5377891	2	32.14	5491	1	156	164	N
42	5081	D5FPE4|D5FPE4_TRITD	R.Q(-17.03)LPQIPE.Q	N	5.41	8064174	3.2	4042173	2	52.85	15694	3	219	225	Y
9	26595	A0A446W0A1|A0A446W0A1_TRITD	Y.LQLQPFPQPQPFPPQ.L	N	5.37	17609249	4.1	8814733	2	41.29	10070	1	76	90	N
38	1084	A0A287EEX5|A0A287EEX5_HORVV	P.QQPFPQPHQ(+.98)PFPSQPQQP.F	Y	5.36	21130017	2.9	10575112	2	35.83	7353	1	121	138	Y
38	1084	A0A287EEX5|A0A287EEX5_HORVV	E.PQQPFSQPQQPVPQDPQ.Q	Y	5.36	19449330	3.8	9734774	2	41.59	10222	1	299	315	N
34	63	K4N1X7|K4N1X7_TRITD	G.QQPGQGQQGQ(+.98)QP.G	Y	5.34	12805745	-0.1	6412944	2	28.86	3854	1	314	325	Y
45	432	Q41603|Q41603_TRITD	S.QQQPILPQ.G	N	5.33	9505185	2.9	4762679	2	38.26	8551	1	67	74	N
33	26619	A0A446TL77|A0A446TL77_TRITD	K.FTPIEK.M	Y	5.3	7334010	2.2	3677086	2	31.55	5201	1	232	237	N
6	26598	H8Y0D1|H8Y0D1_HORVS	P.Q(-17.03)PQPFPPQQP.Y	N	5.27	11455505	3.1	5737843	2	47.88	13304	1	95	104	Y
38	1084	A0A287EEX5|A0A287EEX5_HORVV	Y.PQQPFPTPQQQFP.Q	Y	5.18	15387517	4	7703862	2	37.32	8098	1	72	84	N
9	26595	A0A446W0A1|A0A446W0A1_TRITD	L.QPFPQPQPFPPQ(+.98)LPYPQPQ.S	N	5.15	22311050	3.1	11165632	2	49.71	14190	1	79	97	Y
26	25	A0A2L1K3K6|A0A2L1K3K6_TRITD	T.SPQQPGQGQQPGQ(+.98)GQ.Q	Y	5.15	15216808	5.4	7618517	2	30.49	4664	1	588	602	Y
42	5081	D5FPE4|D5FPE4_TRITD	Q.QPPFSQ(+.98)Q(+.98)QQQPILP.Q	Y	5.14	16368097	3.4	8194149	2	50.18	14412	1	136	149	Y
30	26640	D2X6C8|D2X6C8_TRITD	L.QPFPQPQ(+.98)LPHSQPQ.P	Y	5.08	16287947	5.2	8154088	2	37.19	8034	1	79	92	Y
22	5207	A0A446W0C7|A0A446W0C7_TRITD	Y.PQPQPFPPQ(+.98)Q(+.98)PYPQPQP.Q	N	5.06	19719366	7.6	9869831	2	39.45	9149	1	88	104	Y
27	623	Q9XGE9|Q9XGE9_TRITD	L.QQQCSPM(+15.99)AMP.Q	N	5.05	11354460	4.3	5687327	2	36.49	7683	1	215	224	Y
38	1084	A0A287EEX5|A0A287EEX5_HORVV	Q.QPEQIILQ(+.98)QPQQPFP.L	Y	5.05	17909203	2.5	8964697	2	37.09	7983	1	157	171	Y
39	738	B0L965|B0L965_HORCH	T.SSQQPGQGQQPE.Q	Y	5.01	12695586	-0.9	6357860	2	28.84	3845	1	238	249	N

## Sheet: Aucan II
Protein Group	Protein ID	Protein Accession	Peptide	Unique	-10lgP	Mass	ppm	m/z	Z	RT	Scan	#Spec	Start	End	PTM
32	63	K4N1X7|K4N1X7_TRITD	Q.Q(-17.03)SGQGQQPGQGQQPR.Q	Y	37.81	15627185	3.3	7823691	2	30.15	3922	5	636	650	Y
10	68	A0A446W0B5|A0A446W0B5_TRITD	L.PQLPYPQPQPFPPQQS.Y	N	31.63	18479205	4.3	9249715	2	45.44	11677	16	128	143	N
31	25	A0A2L1K3K6|A0A2L1K3K6_TRITD	R.QQPGQGQQPEQGQQPGQGQ.Q	Y	30.43	20039045	1.2	10029608	2	30.93	4319	5	542	560	N
7	26595	A0A446W0A1|A0A446W0A1_TRITD	Q.QQQFPGQQQPFPPQQP.Y	N	30.17	18789012	3.1	9404608	2	42.37	10155	14	47	62	N
7	26595	A0A446W0A1|A0A446W0A1_TRITD	L.QLQPFPQPQPFPPQLP.Y	N	29.5	18579777	5.7	9300014	2	52.29	14968	16	77	92	N
7	26595	A0A446W0A1|A0A446W0A1_TRITD	Q.QQFPGQQQPFPPQQP.Y	N	27.44	17508427	3.1	8764313	2	42.64	10291	13	48	62	N
9	26598	H8Y0D1|H8Y0D1_HORVS	P.QPFPQPQPFPPQLP.Y	N	27.07	16168351	4.9	8094288	2	50.4	14076	10	79	92	N
27	122	Q9XGF0|Q9XGF0_TRITD	Q.QQQPIPPQQPPFS.Q	Y	27.04	14907517	4	7463861	2	43.35	10645	4	173	185	N
7	26595	A0A446W0A1|A0A446W0A1_TRITD	Q.PFPQPQPFPPQLP.Y	N	26.45	14887765	5.2	7453994	2	50.54	14140	17	80	92	N
31	25	A0A2L1K3K6|A0A2L1K3K6_TRITD	Q.QSGQGQQPGQSQQPGQGQ.Q	Y	26.33	18238147	-0.6	9129141	2	29.19	3450	3	490	507	N
30	26621	A0A446V2J2|A0A446V2J2_TRITD	F.IGQQQPFPPQQPY.P	N	26.24	15267517	4.5	7643865	2	42.78	10360	12	51	63	N
42	432	Q41603|Q41603_TRITD	F.SQQQPILPQGPPFPQ.Q	Y	25.65	16608573	5.1	8314402	2	46.1	12004	4	66	80	N
24	26596	A0A446W0B4|A0A446W0B4_TRITD	Q.HFPGQQQPFPPQQP.Y	Y	25.57	16317844	3.4	8169022	2	39.09	8491	7	57	70	N
42	432	Q41603|Q41603_TRITD	Q.QQPILPQGPPFPQ.Q	Y	25.43	14457666	4.3	7238937	2	46.55	12224	2	68	80	N
31	25	A0A2L1K3K6|A0A2L1K3K6_TRITD	T.SPQQPGQGQQPGQGQ.Q	Y	25.12	15206968	1.5	7613568	2	30.04	3869	3	588	602	N
10	68	A0A446W0B5|A0A446W0B5_TRITD	L.PQLPYPQPQPFPPQ.Q	N	25.05	16328300	3	8174247	2	46.94	12416	13	128	141	N
38	26619	A0A446TL77|A0A446TL77_TRITD	H.NRPVLPPIEPNVPPS.R	Y	25.01	16248937	3.8	8134572	2	41.71	9822	5	43	57	N
55	292	A0A446TRT1|A0A446TRT1_TRITD	L.GGIGGDVEGPTGGMGGEVQDPT.G	Y	24.57	19858636	0.4	9939395	2	42.36	10152	3	423	444	N
7	26595	A0A446W0A1|A0A446W0A1_TRITD	Q.QFPGQQQPFPPQQP.Y	N	24.25	16227841	3.8	8124024	2	43.53	10733	16	49	62	N
34	26670	Q41602|Q41602_TRITD	Q.QTFPQQPQLPFPQ.Q	Y	23.91	15547831	6.1	7784036	2	47.55	12712	4	97	109	N
7	26595	A0A446W0A1|A0A446W0A1_TRITD	F.PQPQPFPPQLP.Y	N	23.83	12446553	3.6	6233372	2	46.31	12105	16	82	92	N
8	51	D2X6D0|D2X6D0_TRITD	Q.PFPPQLPYPQPPP.F	Y	23.45	14737656	5.7	7378943	2	49.16	13483	8	86	98	N
73	1972	A0A446YMF0|A0A446YMF0_TRITD	V.EAPEEEAPKPK.P	Y	22.55	12236033	0.7	4088753	3	28.19	2989	1	207	217	N
38	26619	A0A446TL77|A0A446TL77_TRITD	H.NRPVLPPIEPN.V	Y	22.47	12446876	3.4	6233532	2	38.6	8240	5	43	53	N
31	25	A0A2L1K3K6|A0A2L1K3K6_TRITD	Q.QLEQGQQPGQGQ.Q	Y	22.27	12966058	4.1	6493129	2	30.7	4201	2	451	462	N
12	449	A0A446W085|A0A446W085_TRITD	S.PYPQPQPFPPQQP.Y	N	22.11	15197458	4.4	7608835	2	43.3	10621	17	99	111	N
48	26766	sw|P16315|GLTC_WHEAT	Q.QQQPVLPQQSP.F	Y	21.95	12486462	4.1	6253329	2	37.39	7629	1	81	91	N
32	63	K4N1X7|K4N1X7_TRITD	Q.QSGQGQQPGQGQQP.G	Y	21.2	14236440	1.1	7128301	2	29.37	3537	2	130	143	N
27	122	Q9XGF0|Q9XGF0_TRITD	SHIPGLERPS.Q	Y	21.19	10915723	3.1	3648658	3	33.01	5374	4	1	10	N
30	26621	A0A446V2J2|A0A446V2J2_TRITD	F.IGQQQPFPPQQP.Y	N	20.51	13636884	3.1	6828536	2	39.9	8904	19	51	62	N
35	1197	Q6EEY5|Q6EEY5_HORCH	M.PLLPQPPQFP.Q	Y	20.44	11326281	3.3	5673232	2	49.62	13702	6	66	75	N
47	770	Q40055|Q40055_HORVU	Q.PQQPFPLQPQQPFPQPQ.P	Y	20.01	20010107	4.7	6680140	3	47.15	12517	1	236	252	N
12	449	A0A446W085|A0A446W085_TRITD	S.PYPQPQPFPPQQPY.P	N	19.83	16828092	3.5	8424148	2	44.8	11363	3	99	112	N
37	10175	O49958|O49958_TRITD	Q.Q(-17.03)QQPLLPQQPPFS.Q	Y	19.79	14897565	4.4	7458888	2	53.48	15528	3	112	124	Y
44	738	B0L965|B0L965_HORCH	T.SSQQPGQGQQPEQG.Y	Y	19.69	14546385	0.2	7283267	2	29.15	3430	2	238	251	N
32	63	K4N1X7|K4N1X7_TRITD	W.QQPGQGQQPGQGQQGQQPGQGQQPGQGQ.Q	Y	19.37	28402935	0.1	9477719	3	31.66	4688	2	308	335	N
32	63	K4N1X7|K4N1X7_TRITD	Q.QGQQPGQGQQPGQGQ.Q	Y	19.36	15216920	-1.2	7618524	2	29.01	3361	3	321	335	N
31	25	A0A2L1K3K6|A0A2L1K3K6_TRITD	L.Q(-17.03)QPGQGHPGQ.R	Y	19.19	10154471	0.5	5087311	2	29.49	3596	1	531	540	Y
28	538	A0A446V2Q9|A0A446V2Q9_TRITD	P.PQQPYPQPPQQP.I	Y	19.19	14036833	3.8	7028516	2	36.66	7255	5	59	70	N
32	63	K4N1X7|K4N1X7_TRITD	Q.Q(-17.03)PGQGQQPGQGQ.Q	N	19.14	11915269	3.3	5967726	2	34.41	6095	2	240	251	Y
27	122	Q9XGF0|Q9XGF0_TRITD	R.PSQQQPLPPQQT.L	Y	19.11	13476782	0.5	6748467	2	34.63	6209	7	9	20	N
35	1197	Q6EEY5|Q6EEY5_HORCH	M.PLLPQPPQFPQ.Q	Y	18.91	12606866	6.3	6313546	2	48.32	13084	9	66	76	N
32	63	K4N1X7|K4N1X7_TRITD	Q.Q(-17.03)SGQGQQPGQGQ.Q	N	18.87	11815061	1.2	5917610	2	31.66	4686	2	130	141	Y
34	26670	Q41602|Q41602_TRITD	Q.QTFPQQPQLP.F	Y	18.75	11826033	5	5923119	2	43.09	10515	2	97	106	N
27	122	Q9XGF0|Q9XGF0_TRITD	Q.QQPVLPQQPPFS.Q	N	18.72	13647089	2.1	6833631	2	44.4	11165	2	130	141	N
24	26596	A0A446W0B4|A0A446W0B4_TRITD	H.FPGQQQPFPPQQP.Y	N	18.72	14947255	6.7	7483750	2	42.82	10382	3	58	70	N
31	25	A0A2L1K3K6|A0A2L1K3K6_TRITD	Q.QSGQGQQPGQSQQPGQG.Q	Y	18.63	16957561	4.3	8488890	2	28.78	3254	2	490	506	N
34	26670	Q41602|Q41602_TRITD	Q.SQQPQQPFPQPQ.Q	N	18.36	14086735	3.2	7053463	2	38.19	8027	6	128	139	N
32	63	K4N1X7|K4N1X7_TRITD	Q.QGQQPGQGQQPGQG.Q	Y	18.16	13936334	1.1	6978248	2	28.64	3185	1	321	334	N
55	292	A0A446TRT1|A0A446TRT1_TRITD	L.GGIGGDVEGPTGGM.G	Y	18.1	12025237	4.7	6022719	2	40.97	9444	3	423	436	N
27	122	Q9XGF0|Q9XGF0_TRITD	F.SQQLPPFS.Q	Y	17.96	9024498	3	4522335	2	42.12	10026	8	121	128	N
9	26598	H8Y0D1|H8Y0D1_HORVS	Q.PFPPQLPYPQPQ.P	N	17.91	14077186	5.3	7048703	2	47.41	12644	11	86	97	N
7	26595	A0A446W0A1|A0A446W0A1_TRITD	L.QPQNPSQQQPQ.E	N	17.9	12785952	1.3	6403057	2	29.44	3573	2	29	39	N
27	122	Q9XGF0|Q9XGF0_TRITD	Q.Q(-17.03)QQPIPPQQPPFS.Q	Y	17.87	14737252	4	7378728	2	50.68	14208	2	173	185	Y
42	432	Q41603|Q41603_TRITD	W.Q(-17.03)QQPLPPQQT.F	N	17.84	11465669	4.4	5742932	2	40.83	9373	6	34	43	Y
9	26598	H8Y0D1|H8Y0D1_HORVS	Q.PFPQPQPFPPQLPYPQPQ.P	N	17.84	21020625	4.7	7016981	3	50.15	13955	5	80	97	N
14	73	A0A446W0B7|A0A446W0B7_TRITD	L.PQLPYPQPQP.F	N	17.74	11635974	3.6	5828080	2	41.72	9830	4	79	88	N
27	122	Q9XGF0|Q9XGF0_TRITD	F.SQQQLPPFS.Q	Y	17.73	10305083	4.5	5162637	2	41.86	9897	4	83	91	N
27	122	Q9XGF0|Q9XGF0_TRITD	Q.QQPPLSQQQQPPFS.Q	N	17.65	16087896	3.7	8054050	2	43.04	10489	3	48	61	N
27	122	Q9XGF0|Q9XGF0_TRITD	L.SQQQQPPFS.Q	N	17.48	10454829	3.1	5237504	2	36.05	6948	4	53	61	N
7	26595	A0A446W0A1|A0A446W0A1_TRITD	Q.PQPFPPQLP.Y	N	17.35	10195439	3.8	5107812	2	46.07	11989	2	84	92	N
43	1084	A0A287EEX5|A0A287EEX5_HORVV	Q.QQFPQQPQQPFPQ.P	Y	17.29	15967684	3.8	7993945	2	40.98	9449	4	81	93	N
12	449	A0A446W085|A0A446W085_TRITD	Y.PQPQPFPPQQPY.P	N	17.28	14226931	5.1	7123574	2	42.85	10392	2	101	112	N
31	25	A0A2L1K3K6|A0A2L1K3K6_TRITD	A.SLQQPGQGHPGQ.R	Y	17.11	12325897	0.5	6173024	2	29.53	3615	3	529	540	N
39	942	A0A446IHD7|A0A446IHD7_TRITD	Q.AQLPFPQQPQ.Q	Y	16.94	11525928	5	5773065	2	42.6	10270	3	93	102	N
48	26766	sw|P16315|GLTC_WHEAT	P.QQQQPPFS.Q	N	16.88	9584508	4.4	4802348	2	36.05	6946	3	53	60	N
43	1084	A0A287EEX5|A0A287EEX5_HORVV	L.QPQQPFPQQPPQP.F	Y	16.88	15157469	2	7588823	2	40.59	9249	3	267	279	N
30	26621	A0A446V2J2|A0A446V2J2_TRITD	I.GQQQPFPPQQP.Y	N	16.85	12506044	3	6263113	2	38.42	8147	13	52	62	N
27	122	Q9XGF0|Q9XGF0_TRITD	F.SQQQQPVLPQQPS.F	Y	16.84	14637368	4.1	7328787	2	37.47	7670	2	69	81	N
58	1273	sw|P06471|HOR3_HORVU	Q.QPFPLQPQQPQPF.P	Y	16.8	15507881	5.3	7764054	2	48.25	13051	2	18	30	N
39	942	A0A446IHD7|A0A446IHD7_TRITD	Q.QAQLPFPQ.Q	Y	16.8	9274814	4.5	4647501	2	43.44	10688	3	92	99	N
27	122	Q9XGF0|Q9XGF0_TRITD	F.SQQQQPVLPQQPP.F	N	16.74	14737576	1.6	7378872	2	39.2	8548	1	156	168	N
44	738	B0L965|B0L965_HORCH	T.ATFPQQPGQGQ.Q	Y	16.72	11575465	3.6	5797826	2	36.26	7054	2	177	187	N
31	25	A0A2L1K3K6|A0A2L1K3K6_TRITD	Q.YEQTVVPPK.G	Y	16.69	10595601	1.4	5307880	2	33.06	5401	2	88	96	N
32	63	K4N1X7|K4N1X7_TRITD	W.QQPGQGQQPGQGQ.Q	N	16.67	13366119	0.5	6693136	2	28.52	3130	1	239	251	N
10	68	A0A446W0B5|A0A446W0B5_TRITD	Q.PQPFPQPQP.F	N	16.61	10345184	4.1	5182686	2	40.41	9157	16	117	125	N
27	122	Q9XGF0|Q9XGF0_TRITD	Q.QQQPIPPQQPP.F	Y	16.59	12566512	2.6	6293345	2	38.34	8103	3	173	183	N
41	5290	A0A446JG74|A0A446JG74_TRITD	H.RPQQQFPQPQ.Q	Y	16.58	12526312	3	6273248	2	32.6	5170	2	78	87	N
44	738	B0L965|B0L965_HORCH	F.PQQPGQGQQPEQG.Y	Y	16.57	13776273	2	6898223	2	29.6	3652	3	203	215	N
14	73	A0A446W0B7|A0A446W0B7_TRITD	F.PLPQLPYPQPQ.P	Y	16.51	12766815	4	6393506	2	46.11	12009	3	90	100	N
35	1197	Q6EEY5|Q6EEY5_HORCH	Y.PQWQPVPQ.Q	Y	16.5	9784923	3.5	4902552	2	40.37	9136	1	22	29	N
54	26776	A0A446JG98|A0A446JG98_TRITD	Q.TQQPQQPFPQQPQ.Q	Y	16.3	15507477	3.8	7763840	2	37.75	7811	2	95	107	N
32	63	K4N1X7|K4N1X7_TRITD	Q.QSGQGQQPGQGQPG.Y	Y	16.28	13526069	2.2	6773122	2	28.28	3025	2	213	226	N
34	26670	Q41602|Q41602_TRITD	Q.QPQLPFPQQPQ.Q	Y	16.16	13066670	3.4	6543430	2	43.55	10745	2	102	112	N
44	738	B0L965|B0L965_HORCH	S.ATFPQQPGQGQQPEQG.Y	Y	16.11	16967805	1.5	8493988	2	36.49	7166	3	200	215	N
44	738	B0L965|B0L965_HORCH	T.FPHQPGQGQ.Q	Y	16.07	9944620	4.3	4982404	2	30.78	4242	2	515	523	N
38	26619	A0A446TL77|A0A446TL77_TRITD	R.PVLPPIEPN.V	Y	16.04	9745436	4.8	4882814	2	43.93	10932	2	45	53	N
39	942	A0A446IHD7|A0A446IHD7_TRITD	Q.PQQPQQPFPQPQ.Q	N	16.03	14186942	2.9	7103564	2	38.4	8139	4	80	91	N
32	63	K4N1X7|K4N1X7_TRITD	P.QQSGQGQQPGQGQPG.Y	Y	15.89	14806654	0	7413400	2	28.59	3163	2	212	226	N
39	942	A0A446IHD7|A0A446IHD7_TRITD	Q.QPFPQPQQAQLPFPQQP.Q	Y	15.85	19749951	4	9885087	2	46.54	12221	2	85	101	N
53	1425	A0A287EFG2|A0A287EFG2_HORVV	P.QQPFPPQLP.F	Y	15.78	10505498	3.4	5262839	2	45.8	11855	11	50	58	N
10	68	A0A446W0B5|A0A446W0B5_TRITD	L.PQLPYPQPQPFPPQQSYPQPQ.P	N	15.77	24612065	1.7	12316127	2	46.86	12375	3	128	148	N
34	26670	Q41602|Q41602_TRITD	Q.PQLPFPQQPQ.Q	Y	15.71	11786084	3.1	5903133	2	43.5	10720	2	103	112	N
31	25	A0A2L1K3K6|A0A2L1K3K6_TRITD	R.QQPGQGQQPEQGQ.Q	Y	15.66	14086331	4.3	7053268	2	28.86	3289	2	542	554	N
58	1273	sw|P06471|HOR3_HORVU	L.QPQQPQPFPQ.Q	Y	15.64	11935829	4.7	5978015	2	37.39	7628	2	23	32	N
27	122	Q9XGF0|Q9XGF0_TRITD	Q.QQLPPFS.Q	Y	15.6	8154177	4	4087178	2	42	9971	6	85	91	N
31	25	A0A2L1K3K6|A0A2L1K3K6_TRITD	T.SPQQPGQGQQPGQG.Q	Y	15.58	13926382	2.3	6973279	2	29.66	3683	2	588	601	N
30	26621	A0A446V2J2|A0A446V2J2_TRITD	L.QLQPFPQPQ.L	N	15.57	10815557	3.3	5417869	2	41.72	9829	4	77	85	N
10	68	A0A446W0B5|A0A446W0B5_TRITD	L.PQLPYPQPQ.P	N	15.52	10665447	4.7	5342821	2	40.5	9201	6	71	79	N
32	63	K4N1X7|K4N1X7_TRITD	P.QQSGQGQQPGQGQQ(+.98)P.G	Y	15.39	15526866	1.3	7773516	2	29.3	3505	1	129	143	Y
9	26598	H8Y0D1|H8Y0D1_HORVS	Q.QPYPQPQPFPQPQP.F	Y	15.37	16478044	3	5502770	3	43.42	10683	6	73	86	N
34	26670	Q41602|Q41602_TRITD	S.GQVQWPQ.Q	N	15.32	8414083	5.4	4217137	2	39.49	8696	3	27	33	N
34	26670	Q41602|Q41602_TRITD	Q.PQLPFPQQPQQP.F	Y	15.3	14037197	2.6	7028690	2	43.66	10799	1	103	114	N
53	1425	A0A287EFG2|A0A287EFG2_HORVV	F.PPQQPFPQQPP.F	N	15.27	12596299	4.8	6308253	2	39.65	8772	11	77	87	N
8	51	D2X6D0|D2X6D0_TRITD	Y.PQPPPFSPQ.Q	Y	15.27	9934919	3.4	4977549	2	38.96	8424	4	94	102	N
35	1197	Q6EEY5|Q6EEY5_HORCH	Q.QLPQQHPFPQ.Q	Y	15.25	12186145	5	6103176	2	35.38	6599	2	54	63	N
54	26776	A0A446JG98|A0A446JG98_TRITD	F.QQPHQPFPQ.P	Y	15.24	11055305	3.5	5537745	2	32.41	5072	1	142	150	N
12	449	A0A446W085|A0A446W085_TRITD	P.QPFPPQQPYP.Q	N	15.24	11975818	5.3	5998013	2	42.7	10320	2	104	113	N
57	1396	I6TMW0|I6TMW0_HORVU	Q.PQPYPQQPQQPFP.P	N	15.2	15507517	3.3	7763857	2	42.35	10147	1	35	47	N
12	449	A0A446W085|A0A446W085_TRITD	Y.PQPQSPYPQPQPFPPQ.Q	Y	15.05	18318893	3.1	6116389	3	41.58	9753	11	94	109	N
10	68	A0A446W0B5|A0A446W0B5_TRITD	P.QPPYPQPQP.F	Y	15.03	10505134	3.4	5262657	2	35.68	6753	4	79	87	N
13	76	A0A446W0E8|A0A446W0E8_TRITD	P.QPQPYPQPQP.F	Y	15.01	11785720	4.8	5902961	2	35.9	6870	2	85	94	N
7	26595	A0A446W0A1|A0A446W0A1_TRITD	Q.LQPFPQPQPFPPQLP.Y	N	14.94	17299191	4.3	8659705	2	51.68	14686	3	78	92	N
35	1197	Q6EEY5|Q6EEY5_HORCH	L.GQGM(+15.99)PIYPQ.Q	Y	14.93	10054589	3.6	5037386	2	36.21	7027	2	202	210	Y
43	1084	A0A287EEX5|A0A287EEX5_HORVV	Q.PQQPFPQQPPQPFPQ.P	Y	14.77	17598682	5.5	8809462	2	45.96	11933	1	268	282	N
32	63	K4N1X7|K4N1X7_TRITD	Q.QSGQGQQPGQGQQ(+.98)PGQ.R	Y	14.71	16097080	-0.7	8058607	2	29.14	3425	4	130	145	Y
32	63	K4N1X7|K4N1X7_TRITD	Q.QGQQPGQ(+.98)GQQPGQGQ.Q	Y	14.69	15226760	0.2	7623454	2	29.6	3654	1	321	335	Y
27	122	Q9XGF0|Q9XGF0_TRITD	Q.QQQPPFS.Q	N	14.53	8303922	2.9	4162046	2	36.18	7012	3	55	61	N
35	1197	Q6EEY5|Q6EEY5_HORCH	L.GQGMPIYPQ.Q	Y	14.51	9894641	6.1	4957423	2	40.65	9279	3	202	210	N
53	1425	A0A287EFG2|A0A287EFG2_HORVV	P.QQPFPPQQP.F	N	14.5	10655243	4.5	5337718	2	39.38	8640	9	73	81	N
28	538	A0A446V2Q9|A0A446V2Q9_TRITD	P.PQQPYPQPPQ(+.98)QP.I	Y	14.39	14046674	5.7	7033450	2	37.43	7654	2	59	70	Y
10	68	A0A446W0B5|A0A446W0B5_TRITD	Q.PFPPQQSYPQPQ.P	N	14.36	14126724	3.6	7073460	2	40.54	9224	2	137	148	N
37	10175	O49958|O49958_TRITD	F.SQQQPPFS.Q	N	14.35	9174243	3.2	4597209	2	36.18	7013	4	82	89	N
10	68	A0A446W0B5|A0A446W0B5_TRITD	Q.PQLPYPQPQPFPQPQP.F	Y	14.34	18579413	3.9	9299816	2	47.08	12484	14	110	125	N
43	1084	A0A287EEX5|A0A287EEX5_HORVV	Q.PQQPFPQQPPQPFPQPQ.Q	Y	14.3	19849795	6.8	9935038	2	45.78	11847	3	268	284	N
34	26670	Q41602|Q41602_TRITD	Q.Q(-17.03)PQLPFPQQPQ.Q	Y	14.28	12896404	4.9	6458306	2	52.98	15297	2	102	112	Y
10	68	A0A446W0B5|A0A446W0B5_TRITD	P.QPQPFPPQQSYPQPQP.Q	N	14.19	18628951	2.5	9324572	2	41.42	9672	1	134	149	N
31	25	A0A2L1K3K6|A0A2L1K3K6_TRITD	Y.PTSPQQPGQGQQPGQGQ.Q	Y	14.16	17187972	3.1	5739415	3	31.23	4468	2	586	602	N
39	942	A0A446IHD7|A0A446IHD7_TRITD	Q.PQ(+.98)QPQQPFPQPQ.Q	N	14.13	14196782	3.8	7108491	2	39.33	8611	1	80	91	Y
30	26621	A0A446V2J2|A0A446V2J2_TRITD	I.GQQQPFPPQQPY.P	N	14.13	14136677	4.1	7078441	2	42.06	10000	6	52	63	N
47	770	Q40055|Q40055_HORVU	P.QQPQQPLPQPQ.Q	N	13.99	12876571	5.9	6448396	2	35.88	6858	1	294	304	N
31	25	A0A2L1K3K6|A0A2L1K3K6_TRITD	L.Q(-17.03)QPGQGHPG.Q	Y	13.97	8873885	1.3	4447021	2	29.24	3473	1	531	539	Y
47	770	Q40055|Q40055_HORVU	P.QQPFPRQP.Q	N	13.87	9965141	3.3	4992660	2	33.12	5434	1	112	119	N
31	25	A0A2L1K3K6|A0A2L1K3K6_TRITD	S.LQQPGQGHPG.Q	Y	13.81	10174991	1.6	5097576	2	28.38	3068	2	530	539	N
54	26776	A0A446JG98|A0A446JG98_TRITD	Q.TQQPQQPFPQ.Q	N	13.73	11975778	3.9	5997985	2	37.13	7495	1	95	104	N
38	26619	A0A446TL77|A0A446TL77_TRITD	K.TDAKPPAGKPPA.K	Y	13.62	11486189	1.4	3838808	3	28.05	2935	3	219	230	N
47	770	Q40055|Q40055_HORVU	P.Q(-17.03)QPQQPLPQPQ.Q	N	13.6	12706306	3.7	6363250	2	42.36	10153	2	294	304	Y
48	26766	sw|P16315|GLTC_WHEAT	Q.QLPQIPEQS.R	N	13.4	10385345	2.8	5202760	2	40.59	9246	1	165	173	N
34	26670	Q41602|Q41602_TRITD	Q.Q(-17.03)PQLPFPQQPQQP.F	Y	13.39	15147517	6.4	7583880	2	52.5	15068	3	102	114	Y
44	738	B0L965|B0L965_HORCH	F.PQQPGQGQQPEQ.G	Y	13.34	13206058	3.6	6613126	2	29.64	3673	1	203	214	N
9	26598	H8Y0D1|H8Y0D1_HORVS	P.QPQPFPQPQPFP.P	Y	13.32	14066982	3.5	7043588	2	45.95	11931	2	77	88	N
73	1972	A0A446YMF0|A0A446YMF0_TRITD	V.VEAPEEEAPKPK.P	Y	13.3	13226718	1.7	4418986	3	29.93	3816	1	206	217	N
44	738	B0L965|B0L965_HORCH	Q.QLGQGQQPEQG.Y	Y	13.26	11685472	3.9	5852831	2	31.35	4530	1	439	449	N
31	25	A0A2L1K3K6|A0A2L1K3K6_TRITD	A.SPQQPGQGQQPG.K	Y	13.2	12075581	1	6047869	2	29.33	3520	3	145	156	N
30	26621	A0A446V2J2|A0A446V2J2_TRITD	F.RPQQPYPQPQ.P	N	13.18	12376204	2.7	6198191	2	31.25	4475	1	95	104	N
44	738	B0L965|B0L965_HORCH	F.PQQPGQGQQPE.Q	Y	13.14	11925472	1.1	5972816	2	29.47	3585	3	203	213	N
43	1084	A0A287EEX5|A0A287EEX5_HORVV	Q.QPPQPFPQ.P	Y	13.12	9374657	3.4	4697417	2	38.81	8345	1	275	282	N
55	292	A0A446TRT1|A0A446TRT1_TRITD	M.VGHPEWE.F	N	13.07	8523766	3.1	4271969	2	33.2	5472	2	223	229	N
35	1197	Q6EEY5|Q6EEY5_HORCH	M.PLLPQPPQ.F	Y	13.05	8885068	3.6	4452623	2	42.27	10103	6	66	73	N
30	26621	A0A446V2J2|A0A446V2J2_TRITD	L.Q(-17.03)LQPFPQPQ.L	N	12.99	10645291	6.1	5332750	2	52.38	15011	1	77	85	Y
48	26766	sw|P16315|GLTC_WHEAT	P.Q(-17.03)QQQPPFS.Q	N	12.96	9414243	4.1	4717213	2	44.59	11260	3	53	60	Y
27	122	Q9XGF0|Q9XGF0_TRITD	Q.Q(-17.03)QPVLPQQPS.F	Y	12.94	11035612	6.4	5527914	2	45.03	11479	2	72	81	Y
13	76	A0A446W0E8|A0A446W0E8_TRITD	P.Q(-17.03)PQPYPQPQP.F	Y	12.92	11615454	4.1	5817823	2	43.22	10576	4	85	94	Y
44	738	B0L965|B0L965_HORCH	T.FPQQPGQGQQPEQG.Y	Y	12.9	15246957	5.8	7633596	2	35.11	6460	1	202	215	N
47	770	Q40055|Q40055_HORVU	P.Q(-17.03)QPQQPLPQ.Q	N	12.86	10455193	4.7	5237693	2	41.38	9653	2	218	226	Y
55	292	A0A446TRT1|A0A446TRT1_TRITD	T.GGMGGEVQDPT.G	Y	12.84	10464338	2.7	5242256	2	35	6405	1	434	444	N
47	770	Q40055|Q40055_HORVU	Q.PQQPFPLQPQQPFPQ.Q	N	12.84	17758994	3.3	8889599	2	47.09	12487	1	204	218	N
42	432	Q41603|Q41603_TRITD	W.QQQPLPPQ.Q	N	12.78	9344872	4.6	4682530	2	35.76	6798	13	34	41	N
41	5290	A0A446JG74|A0A446JG74_TRITD	F.PQQTQQPF.P	N	12.77	9724665	3.3	4872421	2	37.15	7507	2	104	111	N
12	449	A0A446W085|A0A446W085_TRITD	Q.QQFPPQQP.Y	N	12.75	9684716	4.3	4852451	2	39.82	8862	6	55	62	N
47	770	Q40055|Q40055_HORVU	P.QQPQQPLPQ.Q	N	12.7	10625458	3.3	5322819	2	34.21	5995	2	218	226	N
39	942	A0A446IHD7|A0A446IHD7_TRITD	Q.Q(-17.03)AQLPFPQ.Q	Y	12.69	9104548	3.5	4562363	2	53.26	15427	3	92	99	Y
58	1273	sw|P06471|HOR3_HORVU	P.QQPFPLQPQQPQPFPQ.Q	Y	12.65	19039580	4.8	6356630	3	47.07	12476	2	17	32	N
43	1084	A0A287EEX5|A0A287EEX5_HORVV	L.Q(-17.03)PQQPFPQQPPQP.F	Y	12.62	14987205	4.6	7503710	2	47.22	12552	1	267	279	Y
55	292	A0A446TRT1|A0A446TRT1_TRITD	L.RYPSYPQ.S	N	12.57	9094344	3.3	4557260	2	32.56	5145	3	187	193	N
7	26595	A0A446W0A1|A0A446W0A1_TRITD	N.VYIPPH.C	N	12.57	7243908	2.9	3632037	2	33.67	5714	4	272	277	N
7	26595	A0A446W0A1|A0A446W0A1_TRITD	Q.Q(-17.03)QFPGQQQPFPPQQP.Y	N	12.57	17338162	4.1	8679189	2	49.94	13859	6	48	62	Y
34	26670	Q41602|Q41602_TRITD	Q.SQQPQQPFPQ.P	N	12.54	11835621	3.5	5927904	2	36.85	7354	1	128	137	N
53	1425	A0A287EFG2|A0A287EFG2_HORVV	P.QQPFPPQQPF.P	N	12.49	12125928	2.6	6073052	2	43.53	10735	1	73	82	N
58	1273	sw|P06471|HOR3_HORVU	Q.QLPQIPEQ.L	N	12.47	9515025	3.6	4767602	2	40.86	9388	4	152	159	N
42	432	Q41603|Q41603_TRITD	Q.QQQQPFP.Q	N	12.46	8714188	4.5	4367187	2	37.54	7703	3	54	60	N
7	26595	A0A446W0A1|A0A446W0A1_TRITD	Q.SFPPQQP.Y	Y	12.4	7993864	4.3	4007022	2	39.23	8565	15	98	104	N
42	432	Q41603|Q41603_TRITD	F.SQQQPILPQ.G	N	12.29	10375505	3.1	5197841	2	38.34	8104	2	66	74	N
32	63	K4N1X7|K4N1X7_TRITD	W.QQPGQGQQPGQGQQ.S	N	12.27	14646705	-0.4	7333422	2	28.85	3285	1	239	252	N
53	1425	A0A287EFG2|A0A287EFG2_HORVV	Q.QPFPPQLP.F	N	12.26	9224912	3.2	4622543	2	46.36	12133	7	51	58	N
34	26670	Q41602|Q41602_TRITD	G.QVQWPQ.Q	N	12.21	7843868	5.4	3932028	2	39.31	8605	2	28	33	N
31	25	A0A2L1K3K6|A0A2L1K3K6_TRITD	R.QQPGQGQQPEQGQQPG.Q	Y	12.17	16907659	0.4	8463906	2	30.68	4194	1	542	557	N
13	76	A0A446W0E8|A0A446W0E8_TRITD	P.QPQPYPQPQPF.L	Y	12.08	13256404	3.3	6638297	2	41.99	9964	2	85	95	N
47	770	Q40055|Q40055_HORVU	L.QPQLPFPQ.P	N	12.07	9534970	3.5	4777574	2	44.52	11225	5	172	179	N
41	5290	A0A446JG74|A0A446JG74_TRITD	Q.QIFPQPQ.Q	N	12.07	8564443	3.1	4292307	2	40.21	9058	5	51	57	N
53	1425	A0A287EFG2|A0A287EFG2_HORVV	Q.PFPPQLP.F	N	11.99	7944326	4	3982252	2	44.63	11281	26	52	58	N
55	292	A0A446TRT1|A0A446TRT1_TRITD	L.GGIGGDVEGPTGGMGGEV.Q	Y	11.98	15446776	3.2	7733486	2	42.67	10308	1	423	440	N
39	942	A0A446IHD7|A0A446IHD7_TRITD	Q.AQLPFPQ.Q	Y	11.89	7994228	3.6	4007201	2	43.06	10500	4	93	99	N
44	738	B0L965|B0L965_HORCH	T.ATFPQQPGQGQQPG.R	Y	11.86	14396793	3	7208491	2	36.45	7148	1	177	190	N
42	432	Q41603|Q41603_TRITD	L.PQGPPFPQ.Q	Y	11.75	8664286	3.8	4342232	2	38.89	8391	2	73	80	N
7	26595	A0A446W0A1|A0A446W0A1_TRITD	Q.PFPPQLPYPQ.P	N	11.74	11826073	5.8	5923143	2	48.52	13176	3	86	95	N
32	63	K4N1X7|K4N1X7_TRITD	Q.GQQPGQGQQPGQG.Q	Y	11.71	12655748	0.9	6337952	2	28.46	3105	1	322	334	N
30	26639	A0A0E3UR98|A0A0E3UR98_TRITD	Q.QPYPQPQ.Q	N	11.68	8564079	4.3	4292130	2	33.52	5637	4	61	67	N
43	1084	A0A287EEX5|A0A287EEX5_HORVV	L.Q(-17.03)PQQPFPQQPQ.Q	N	11.67	13046149	5.8	6533185	2	44.4	11164	1	101	111	Y
44	738	B0L965|B0L965_HORCH	Q.QLGQGQQPE.Q	Y	11.64	9834672	3.2	4927425	2	31.37	4541	2	439	447	N
39	942	A0A446IHD7|A0A446IHD7_TRITD	T.FPHQPQ.Q	N	11.59	7523605	3.2	3771888	2	30.24	3966	3	59	64	N
30	26626	A0A0E3UR97|A0A0E3UR97_TRITD	V.VRVPVPQ.L	N	11.56	7934810	3.1	3977490	2	34.38	6082	4	21	27	N
31	25	A0A2L1K3K6|A0A2L1K3K6_TRITD	R.QQPGQGQQPEQGQQPGQG.Q	Y	11.55	18758459	0.9	9389311	2	30.62	4161	2	542	559	N
27	122	Q9XGF0|Q9XGF0_TRITD	Q.QLPQIPQ.Q	Y	11.55	8224600	3.4	4122386	2	41.17	9542	4	249	255	N
32	63	K4N1X7|K4N1X7_TRITD	P.QQSGQGQQPGQGQQ(+.98)PGQ.R	Y	11.53	17377666	0.7	8698912	2	29.46	3581	5	129	145	Y
31	25	A0A2L1K3K6|A0A2L1K3K6_TRITD	A.SLQQPGQGHPG.Q	Y	11.52	11045312	0.6	5532732	2	29.39	3548	3	529	539	N
44	738	B0L965|B0L965_HORCH	Q.QLGQGQQPGQGQ.Q	Y	11.5	12245847	4.1	6133021	2	31.08	4393	2	416	427	N
44	738	B0L965|B0L965_HORCH	Q.LGQGQQPGQGQ.Q	Y	11.5	10965261	4.1	5492726	2	29.73	3715	1	417	427	N
42	432	Q41603|Q41603_TRITD	W.Q(-17.03)QQPLPPQ.Q	N	11.45	9174606	4	4597394	2	42.78	10362	5	34	41	Y
54	26776	A0A446JG98|A0A446JG98_TRITD	W.SIIWPQ.S	N	11.44	7424014	3.3	3722092	2	46	11953	6	203	208	N
37	10175	O49958|O49958_TRITD	Q.LGQWPQ.Q	N	11.42	7273653	3.1	3646910	2	40.13	9015	3	288	293	N
58	1273	sw|P06471|HOR3_HORVU	P.QQPFPLQPQQPQPF.P	Y	11.4	16788467	4.3	8404342	2	47.99	12926	2	17	30	N
48	26766	sw|P16315|GLTC_WHEAT	Q.Q(-17.03)LPQIPEQS.R	N	11.4	10215080	4.4	5117635	2	50.91	14317	3	165	173	Y
31	25	A0A2L1K3K6|A0A2L1K3K6_TRITD	T.SPQQPGQGQQPGQ.G	Y	11.4	13356167	1.8	6688168	2	29.8	3749	1	588	600	N
28	538	A0A446V2Q9|A0A446V2Q9_TRITD	Q.QQPFPPQQPYPQPPQ.Q	Y	11.4	17758630	2.3	8889408	2	38.69	8286	1	54	68	N
31	25	A0A2L1K3K6|A0A2L1K3K6_TRITD	S.PQQPGQGQQPGQGQ.Q	Y	11.37	14336647	1.6	7178408	2	29.61	3656	1	589	602	N
31	25	A0A2L1K3K6|A0A2L1K3K6_TRITD	Y.YPTFPQQPGQG.K	Y	11.35	12185669	6.8	6102949	2	40.6	9253	1	564	574	N
7	26595	A0A446W0A1|A0A446W0A1_TRITD	Q.PFPPQQPY.P	N	11.35	9724705	3.3	4872441	2	42.05	9997	1	56	63	N
53	1425	A0A287EFG2|A0A287EFG2_HORVV	P.Q(-17.03)QPFPPQLP.F	Y	11.32	10335232	4.5	5177712	2	54.43	15972	4	50	58	Y
12	449	A0A446W085|A0A446W085_TRITD	Q.QFPPQQP.Y	N	11.31	8404130	4.1	4212155	2	39.11	8501	1	56	62	N
37	10175	O49958|O49958_TRITD	P.Q(-17.03)QQQPLLPQ.Q	N	11.3	10615505	3.4	5317844	2	45.88	11894	2	111	119	Y
43	1084	A0A287EEX5|A0A287EEX5_HORVV	L.Q(-17.03)PQQPFPQQPPQPFP.Q	Y	11.29	17428416	5.1	8724325	2	53.72	15641	2	267	281	Y
39	942	A0A446IHD7|A0A446IHD7_TRITD	P.QQPQQPFPQPQ.Q	N	11.27	13216415	3.8	6618305	2	38.41	8145	1	81	91	N
53	1425	A0A287EFG2|A0A287EFG2_HORVV	P.PQLPFPQ.Q	N	11.24	8254385	3.7	4137280	2	43.88	10908	6	55	61	N
27	122	Q9XGF0|Q9XGF0_TRITD	S.QQQLPPFS.Q	Y	11.22	9434763	3.5	4727471	2	42.03	9984	3	84	91	N
34	26670	Q41602|Q41602_TRITD	Q.QPQLPFPQQPQQPFPQPQ.Q	Y	11.17	21290693	4.6	7107003	3	47.01	12451	2	102	119	N
39	942	A0A446IHD7|A0A446IHD7_TRITD	Q.QTFPQPQ.Q	N	11.16	8444079	4	4232129	2	35.86	6847	2	50	56	N
37	10175	O49958|O49958_TRITD	I.QQQPQPFPQ.Q	N	11.15	10965302	2.6	5492737	2	37.3	7584	2	53	61	N
53	1425	A0A287EFG2|A0A287EFG2_HORVV	C.SPVPMPQ.R	N	11.13	7543683	2.7	3781924	2	37.82	7843	1	157	163	N
47	770	Q40055|Q40055_HORVU	P.QLPFPQ.P	N	11.12	7283857	3.4	3652014	2	42.93	10433	7	174	179	N
27	122	Q9XGF0|Q9XGF0_TRITD	L.ERPSQQQPLPPQ.Q	Y	11.06	14037157	2.7	7028670	2	32.35	5038	4	7	18	N
44	738	B0L965|B0L965_HORCH	T.FPQQPGQGQQPG.R	Y	10.95	12675945	4	6348071	2	35.08	6442	1	179	190	N
41	5290	A0A446JG74|A0A446JG74_TRITD	Q.QAFPQPQ.Q	N	10.95	8143973	2.8	4082071	2	36.33	7089	4	66	72	N
8	51	D2X6D0|D2X6D0_TRITD	P.QPQPQYPQ.P	N	10.92	9844665	4.9	4932430	2	34.01	5888	1	107	114	N
53	1425	A0A287EFG2|A0A287EFG2_HORVV	Q.PFPPQQP.F	N	10.89	8094072	3.4	4057122	2	40.06	8981	4	75	81	N
48	26766	sw|P16315|GLTC_WHEAT	Q.QLPQIPE.Q	N	10.89	8234440	3.8	4127308	2	41.9	9916	4	165	171	N
54	26776	A0A446JG98|A0A446JG98_TRITD	Q.Q(-17.03)PQQPFPQ.T	N	10.85	9514450	3.3	4767313	2	45.37	11644	4	87	94	Y
7	26595	A0A446W0A1|A0A446W0A1_TRITD	Q.Q(-17.03)FPGQQQPFPPQQP.Y	N	10.81	16057576	5	8038901	2	52.14	14900	10	49	62	Y
30	26639	A0A0E3UR98|A0A0E3UR98_TRITD	P.QQPYPQPQP.Q	N	10.75	10815193	1.9	5417679	2	36.06	6952	1	97	105	N
42	432	Q41603|Q41603_TRITD	Q.Q(-17.03)QPILPQGPPFPQ.Q	Y	10.71	14287401	7.3	7153826	2	54.99	16230	1	68	80	Y
32	63	K4N1X7|K4N1X7_TRITD	Q.YEQQPVVPS.K	Y	10.69	10455081	3.5	5237631	2	37.06	7462	2	70	78	N
35	1197	Q6EEY5|Q6EEY5_HORCH	Q.Q(-17.03)HPFPQ.Q	Y	10.65	7353340	4	3686757	2	37.43	7649	5	58	63	Y
48	26766	sw|P16315|GLTC_WHEAT	Q.QLPQ(+.98)IPEQS.R	N	10.63	10395186	3.8	5207685	2	41.12	9522	3	165	173	Y
27	122	Q9XGF0|Q9XGF0_TRITD	Q.QQQQPIP.P	Y	10.59	8374344	2.7	4197256	2	34.59	6187	2	172	178	N
31	25	A0A2L1K3K6|A0A2L1K3K6_TRITD	T.SPQQPGQ(+.98)GQQPGQGQ.Q	Y	10.58	15216808	1	7618484	2	30.72	4213	1	588	602	Y
27	122	Q9XGF0|Q9XGF0_TRITD	SHIPGL.E	Y	10.55	6223439	3.9	3121804	2	35.71	6772	1	1	6	N
47	770	Q40055|Q40055_HORVU	Y.LPQQPFPTPQ.Q	N	10.52	11515974	3.4	5768079	2	42.24	10090	1	54	63	N
34	26670	Q41602|Q41602_TRITD	Q.Q(-17.03)PQQPFPQPQ.Q	N	10.52	11765564	4.2	5892880	2	45.77	11841	2	87	96	Y
37	10175	O49958|O49958_TRITD	Q.LPQIPEQS.R	N	10.47	9104760	3	4562466	2	39.71	8807	2	220	227	N
32	63	K4N1X7|K4N1X7_TRITD	Q.GQQPGQ(+.98)GQQPGQGQ.Q	Y	10.47	13946174	3.2	6983182	2	29.59	3645	1	322	335	Y
43	1084	A0A287EEX5|A0A287EEX5_HORVV	Q.Q(-17.03)QFPQQPQQPFPQ.P	Y	10.45	15797419	3.9	7908813	2	48.74	13285	5	81	93	Y
42	432	Q41603|Q41603_TRITD	T.FPQQPPFS.Q	N	10.33	9464548	5.4	4742372	2	42.67	10305	1	44	51	N
27	122	Q9XGF0|Q9XGF0_TRITD	Q.QQQPVLPQ.Q	N	10.32	9365029	3.9	4692605	2	36.9	7376	2	71	78	N
31	25	A0A2L1K3K6|A0A2L1K3K6_TRITD	Y.EQTVVPPK.G	Y	10.24	8964967	4.1	4492574	2	30.28	3992	2	89	96	N
53	1425	A0A287EFG2|A0A287EFG2_HORVV	P.FPPQQP.F	N	10.14	7123544	3.6	3571857	2	37.51	7692	7	76	81	N
42	432	Q41603|Q41603_TRITD	Q.QPLPPQQT.F	N	10.14	9074763	2.2	4547464	2	33.67	5717	2	36	43	N
42	432	Q41603|Q41603_TRITD	Q.GPPFPQ.Q	Y	10.1	6413173	4	3216672	2	38.57	8228	7	75	80	N
27	122	Q9XGF0|Q9XGF0_TRITD	Q.QLPPFS.Q	Y	10.1	6873591	3.6	3446881	2	42.74	10342	2	86	91	N
53	1425	A0A287EFG2|A0A287EFG2_HORVV	P.FPQQPIPQQPQPYPPQ.P	Y	10.09	18889471	3.5	9454841	2	46.65	12273	6	24	39	N
48	26766	sw|P16315|GLTC_WHEAT	L.QQQPILPQ.L	N	10.09	9505185	3.6	4762682	2	38.36	8114	2	68	75	N
32	63	K4N1X7|K4N1X7_TRITD	Y.PTSPQQPGQGQ.Q	N	10.09	11235258	3.7	5627722	2	29.35	3529	1	161	171	N
27	122	Q9XGF0|Q9XGF0_TRITD	Q.QQQPPF.S	N	10.02	7433602	3.4	3726886	2	37.36	7617	1	55	60	N
54	26776	A0A446JG98|A0A446JG98_TRITD	Q.QPQQPFPQTQQPQQPF.P	N	10.01	19229275	2.5	9624734	2	43.62	10783	1	87	102	N
32	63	K4N1X7|K4N1X7_TRITD	W.Q(-17.03)QPGQGQQPGQGQ.Q	N	10.01	13195854	4.2	6608027	2	34.14	5957	2	239	251	Y
12	449	A0A446W085|A0A446W085_TRITD	P.QPQPFPPQQP.Y	N	10	11625770	0.9	5822963	2	39.79	8847	2	102	111	N
48	26766	sw|P16315|GLTC_WHEAT	L.Q(-17.03)QQPILPQ.L	N	9.91	9334919	3.7	4677549	2	46.67	12283	4	68	75	Y
44	738	B0L965|B0L965_HORCH	S.SQQPGQGQQPEQG.Y	Y	9.9	13676066	-1.2	6848097	2	29.08	3395	1	239	251	N
34	26670	Q41602|Q41602_TRITD	Q.QTFPQQPQLPFPQQPQ.Q	Y	9.89	19079530	4.9	9549884	2	46.88	12387	2	97	112	N
53	1425	A0A287EFG2|A0A287EFG2_HORVV	P.Q(-17.03)QTPLPQ.G	N	9.88	7933970	4.1	3977074	2	42.66	10301	1	116	122	Y
14	73	A0A446W0B7|A0A446W0B7_TRITD	Y.PQPQPFPP.Q	N	9.87	9064599	3.8	4542390	2	39	8448	4	97	104	N
37	10175	O49958|O49958_TRITD	S.QQQQPPLS.Q	N	9.81	9244665	2.9	4632419	2	33.05	5396	2	67	74	N
32	63	K4N1X7|K4N1X7_TRITD	L.QQPGQGQQPGQGQPG.Y	Y	9.79	14906862	0.1	7463504	2	30.01	3854	1	344	358	N
35	1197	Q6EEY5|Q6EEY5_HORCH	Q.WQPVPQ.Q	Y	9.63	7533810	3.5	3776991	2	39.28	8586	5	24	29	N
44	738	B0L965|B0L965_HORCH	S.SQQPGQGQQPE.Q	Y	9.59	11825265	2.4	5922719	2	28.76	3242	1	239	249	N
34	26670	Q41602|Q41602_TRITD	Q.Q(-17.03)PQLPFPQQPQQPFPQPQ.Q	Y	9.57	21120427	3.1	10570320	2	54.88	16178	2	102	119	Y
34	26670	Q41602|Q41602_TRITD	G.LGIIQPQ.Q	N	9.56	7674541	3.6	3847357	2	41.33	9625	4	251	257	N
25	5207	A0A446W0C7|A0A446W0C7_TRITD	Y.PGQQQPFPPQQP.Y	N	9.56	13476571	7	6748405	2	39.57	8735	3	51	62	N
39	942	A0A446IHD7|A0A446IHD7_TRITD	H.QPQQQFPQPQ.Q	N	9.52	12245887	3.2	6133036	2	36.38	7112	2	62	71	N
31	25	A0A2L1K3K6|A0A2L1K3K6_TRITD	Q.GQQPEQGQQPGQGQ.Q	Y	9.47	14656545	0.9	7338352	2	29.21	3461	1	547	560	N
27	122	Q9XGF0|Q9XGF0_TRITD	Q.Q(-17.03)QQPVLPQ.Q	N	9.37	9194763	3.8	4607472	2	44.65	11292	2	71	78	Y
27	122	Q9XGF0|Q9XGF0_TRITD	Q.QQPLPPQ.Q	N	9.37	8064286	3	4042228	2	35.39	6604	4	12	18	N
55	292	A0A446TRT1|A0A446TRT1_TRITD	V.VNIPIPQ.W	N	9.35	7794541	3.6	3907357	2	43.02	10480	1	102	108	N
44	738	B0L965|B0L965_HORCH	S.SQQPGQGQQPEQ.G	Y	9.34	13105851	1.4	6563007	2	28.9	3309	1	239	250	N
47	770	Q40055|Q40055_HORVU	Q.QPFSWQPQ.Q	N	9.31	10164716	3.7	5092449	2	45.94	11924	3	144	151	N
39	942	A0A446IHD7|A0A446IHD7_TRITD	Q.QTFPHQPQ.Q	N	9.31	9814668	2.7	4917420	2	31.51	4607	1	57	64	N
47	770	Q40055|Q40055_HORVU	Q.LPFPQ.P	N	9.26	6003271	4.4	3011721	2	41.4	9661	8	175	179	N
32	63	K4N1X7|K4N1X7_TRITD	W.Q(-17.03)RPGQGQPG.Y	Y	9.24	9064307	1.4	4542233	2	29.55	3625	2	497	505	Y
27	122	Q9XGF0|Q9XGF0_TRITD	Q.QQLGQQPQ.Q	N	9.19	9254617	2.2	4637391	2	30.8	4253	2	304	311	N
27	122	Q9XGF0|Q9XGF0_TRITD	S.HIPGLERPS.Q	Y	9.18	10045403	3.9	5032794	2	32.58	5154	3	2	10	N
32	63	K4N1X7|K4N1X7_TRITD	Q.WQQPGQGQQPGQG.Q	Y	9.16	13946327	1.7	6983248	2	34.69	6242	2	238	250	N
27	122	Q9XGF0|Q9XGF0_TRITD	Q.Q(-17.03)QQPPFS.Q	N	9.1	8133657	4.9	4076921	2	44.95	11437	3	55	61	Y
8	51	D2X6D0|D2X6D0_TRITD	L.WQIPE.Q	N	9.09	6713279	3.9	3366725	2	43.27	10603	3	182	186	N
54	26776	A0A446JG98|A0A446JG98_TRITD	Q.QQVPQPQ.Q	N	9.08	8234188	3.3	4127180	2	31.35	4527	4	65	71	N
53	1425	A0A287EFG2|A0A287EFG2_HORVV	P.Q(-17.03)QPFPPQQP.F	N	9.07	10484978	4.2	5252584	2	46.99	12438	2	73	81	Y
47	770	Q40055|Q40055_HORVU	Q.QPFPLQPQQPF.P	N	9.07	13256768	3.5	6638480	2	46.83	12363	1	206	216	N
53	1425	A0A287EFG2|A0A287EFG2_HORVV	P.QQTPLPQ.G	N	9.05	8104236	2.3	4062200	2	34.67	6230	1	116	122	N
14	73	A0A446W0B7|A0A446W0B7_TRITD	Q.PFPLPQ.L	Y	9.05	6973799	3.5	3496984	2	43.9	10920	2	88	93	N
53	1425	A0A287EFG2|A0A287EFG2_HORVV	Q.Q(-17.03)PFPPQQP.F	N	9.04	9204392	3.6	4612285	2	46.74	12320	8	74	81	Y
35	1197	Q6EEY5|Q6EEY5_HORCH	M.PLLPQPP.Q	Y	9.02	7604483	3.8	3812328	2	43.29	10615	2	66	72	N
27	122	Q9XGF0|Q9XGF0_TRITD	SHIPGLE.R	Y	9	7513864	2.8	3767015	2	35.96	6900	3	1	7	N
47	770	Q40055|Q40055_HORVU	L.Q(-17.03)PQLPFPQ.P	N	8.96	9364705	2.4	4692436	2	54.84	16161	2	172	179	Y
42	432	Q41603|Q41603_TRITD	W.QQQPLPPQQT.F	N	8.94	11635935	2.2	5828053	2	34.9	6350	1	34	43	N
32	63	K4N1X7|K4N1X7_TRITD	Q.QSGQGQQPGQGQQ(+.98)P.G	Y	8.9	14246281	-3.3	7133189	2	29	3359	1	130	143	Y
37	10175	O49958|O49958_TRITD	S.Q(-17.03)QQQPPL.S	N	8.88	8204079	4.4	4112130	2	43.37	10656	2	67	73	Y
54	26776	A0A446JG98|A0A446JG98_TRITD	Q.QAFPQQPQQPF.P	Y	8.84	13146356	3.5	6583274	2	42.87	10405	1	82	92	N
27	122	Q9XGF0|Q9XGF0_TRITD	Q.QQPVLPQ.Q	N	8.82	8084443	3.3	4052307	2	36.47	7155	2	72	78	N
7	26595	A0A446W0A1|A0A446W0A1_TRITD	Q.PFPQPQPFPPQLPYPQ.P	N	8.81	18769512	1.7	6266587	3	50.89	14312	1	80	95	N
31	25	A0A2L1K3K6|A0A2L1K3K6_TRITD	S.LQQPGQGHPGQ.R	Y	8.8	11455577	0.4	5737864	2	28.83	3279	1	530	540	N
32	63	K4N1X7|K4N1X7_TRITD	G.QQGQQPGQGQQPGQGQ.Q	Y	8.69	16497506	-0.1	8258824	2	29.02	3370	1	320	335	N
39	942	A0A446IHD7|A0A446IHD7_TRITD	H.Q(-17.03)PQQQFPQPQ.Q	N	8.62	12075621	1.4	6047892	2	43.39	10666	1	62	71	Y
35	1197	Q6EEY5|Q6EEY5_HORCH	L.LPQPPQ.F	N	8.59	6783701	2.1	3401930	2	35.27	6545	1	68	73	N
54	26776	A0A446JG98|A0A446JG98_TRITD	Q.QPQQPFPQTQQPQQPFPQ.Q	N	8.58	21480388	4.9	7170237	3	42.79	10364	1	87	104	N
48	26766	sw|P16315|GLTC_WHEAT	L.QQQIPI.V	N	8.58	7254072	3	3637119	2	39.54	8720	1	110	115	N
37	10175	O49958|O49958_TRITD	S.QHQQPVLPQ.Q	N	8.57	10735618	3	5377897	2	32.27	4998	1	156	164	N
42	432	Q41603|Q41603_TRITD	P.QQPPFS.Q	N	8.56	7023337	2.9	3521751	2	36.11	6975	2	46	51	N
35	1197	Q6EEY5|Q6EEY5_HORCH	G.Q(-17.03)GMPIYPQ.Q	Y	8.54	9154160	5.2	4587177	2	50.75	14242	1	203	210	Y
57	1436	I6SJ22|I6SJ22_HORVU	A.QQQPLP.Q	N	8.53	7093759	3	3556963	2	34.03	5900	5	20	25	N
54	26776	A0A446JG98|A0A446JG98_TRITD	S.IIWPQ.S	N	8.45	6553693	3.2	3286930	2	43.95	10942	5	204	208	N
54	26776	A0A446JG98|A0A446JG98_TRITD	Q.QPFPQ.T	N	8.42	6153016	2.4	3086588	2	36.6	7222	6	90	94	N
44	738	B0L965|B0L965_HORCH	T.SSQQPGQGQQPE.Q	Y	8.32	12695586	0.2	6357867	2	28.81	3264	1	238	249	N
54	26776	A0A446JG98|A0A446JG98_TRITD	Q.PQQAFPQQPQQP.F	Y	8.3	13926786	4.6	6973498	2	38.3	8084	1	80	91	N
27	122	Q9XGF0|Q9XGF0_TRITD	Q.QQPVLPQQPS.F	Y	8.3	11205876	4.1	5613034	2	37.36	7618	1	72	81	N
7	26595	A0A446W0A1|A0A446W0A1_TRITD	Q.PQNPSQQQPQ.E	N	8.28	11505366	1.2	5762762	2	28.64	3187	1	30	39	N
42	432	Q41603|Q41603_TRITD	Q.QQPILP.Q	N	8.25	6944014	3.2	3482091	2	42.13	10035	2	68	73	N
34	26670	Q41602|Q41602_TRITD	Q.TQQPQQP.F	N	8.23	8253981	6	4137088	2	34.11	5940	1	85	91	N
55	292	A0A446TRT1|A0A446TRT1_TRITD	M.GGEVQDPT.G	Y	8.19	8013505	3.3	4016838	2	30.44	4070	1	437	444	N
27	122	Q9XGF0|Q9XGF0_TRITD	Q.Q(-17.03)QQPIPPQQPP.F	Y	8.13	12396248	6.3	6208235	2	44.86	11391	3	173	183	Y
31	25	A0A2L1K3K6|A0A2L1K3K6_TRITD	Q.QLGQGQQPG.Q	N	8.06	9114460	3	4567317	2	30.46	4079	1	277	285	N
37	10175	O49958|O49958_TRITD	Q.LPQIPE.Q	N	8.05	6953854	3.5	3487012	2	41.08	9498	4	220	225	N
31	25	A0A2L1K3K6|A0A2L1K3K6_TRITD	Y.YPGQASPQ.Q	Y	8.03	8463871	1.8	4242016	2	31.76	4736	2	140	147	N
10	68	A0A446W0B5|A0A446W0B5_TRITD	L.PYPQPQPFPQP.Q	N	7.92	12946345	4.1	6483272	2	42.68	10310	1	113	123	N
53	1425	A0A287EFG2|A0A287EFG2_HORVV	P.QPYPPQ.P	N	7.91	7283493	3.8	3651833	2	32.09	4903	1	34	39	N
39	942	A0A446IHD7|A0A446IHD7_TRITD	Q.TFPHQPQ.Q	N	7.91	8534082	3.4	4277128	2	31.12	4411	2	58	64	N
55	292	A0A446TRT1|A0A446TRT1_TRITD	D.VVNIPIPQ.W	Y	7.89	8785225	3.5	4402701	2	44.19	11064	2	101	108	N
31	25	A0A2L1K3K6|A0A2L1K3K6_TRITD	Q.QSGQGQQPGQSQQPG.Q	Y	7.87	15106760	-0.6	7563448	2	28.5	3123	1	490	504	N
27	122	Q9XGF0|Q9XGF0_TRITD	Q.Q(-17.03)LGQQPQ.Q	N	7.87	7803766	3.7	3911970	2	40.3	9104	2	305	311	Y
7	26595	A0A446W0A1|A0A446W0A1_TRITD	Q.PFPPQLPYP.Q	N	7.86	10545487	4	5282838	2	48.19	13022	6	86	94	N
9	26598	H8Y0D1|H8Y0D1_HORVS	Q.Q(-17.03)PYPQPQPFPQPQP.F	Y	7.85	16307780	4.9	8164003	2	51.37	14539	8	73	86	Y
55	292	A0A446TRT1|A0A446TRT1_TRITD	R.YPSYPQ.S	N	7.78	7533333	1.9	3776747	2	36.53	7186	1	188	193	N
43	1084	A0A287EEX5|A0A287EEX5_HORVV	P.Q(-17.03)QQFPQ.Q	N	7.78	7573395	3	3796781	2	42.16	10051	4	80	85	Y
34	26670	Q41602|Q41602_TRITD	Q.VQWPQ.Q	N	7.78	6563282	3.5	3291725	2	38.74	8312	4	29	33	N
25	5207	A0A446W0C7|A0A446W0C7_TRITD	Q.LQYPGQQQ(+.98)PFPPQQP.Y	Y	7.73	17528470	4.7	8774349	2	42.83	10387	2	48	62	Y
54	26776	A0A446JG98|A0A446JG98_TRITD	Q.QPHQPFPQ.P	Y	7.69	9774719	2.3	4897443	2	31.18	4442	2	143	150	N
48	26766	sw|P16315|GLTC_WHEAT	Q.LVLPPQ.Q	Y	7.68	6654112	3.4	3337140	2	40.94	9427	4	97	102	N
13	76	A0A446W0E8|A0A446W0E8_TRITD	L.PQLPYPQPQPYPQPQP.F	Y	7.67	18739363	3.7	9379789	2	46.64	12268	1	79	94	N
35	1197	Q6EEY5|Q6EEY5_HORCH	Q.QQPFAQPQ.Q	Y	7.62	9424559	3.5	4722369	2	35.66	6743	1	77	84	N
54	26776	A0A446JG98|A0A446JG98_TRITD	Q.QPFPQQ(+.98)PQQP.F	N	7.59	11945669	7.9	5982954	2	39.06	8478	1	100	109	Y
39	942	A0A446IHD7|A0A446IHD7_TRITD	Q.PQQPFYQQP.Q	N	7.56	11315349	4.6	5667773	2	40.55	9230	1	40	48	N
35	1197	Q6EEY5|Q6EEY5_HORCH	Q.GMPIYP.Q	Y	7.55	6763254	3.5	3391712	2	42.41	10176	1	204	209	N
34	26670	Q41602|Q41602_TRITD	Q.Q(-17.03)QFPQPQ.Q	N	7.53	8543923	4	4282051	2	44.45	11192	5	140	146	Y
34	26670	Q41602|Q41602_TRITD	Q.QTFPQPE.Q	Y	7.45	8453919	2.5	4237043	2	36.94	7396	1	65	71	N
27	122	Q9XGF0|Q9XGF0_TRITD	S.Q(-17.03)QQLPPFS.Q	Y	7.38	9264498	4.3	4642341	2	51.73	14710	1	84	91	Y
44	738	B0L965|B0L965_HORCH	T.FPHQPG.Q	Y	7.36	6813234	1.8	3416696	2	30.04	3871	2	515	520	N
9	26598	H8Y0D1|H8Y0D1_HORVS	P.Q(-17.03)PFPQPQ(+.98)PFPPQ.L	N	7.34	13906556	5.2	6963387	2	49.1	13455	1	79	90	Y
42	432	Q41603|Q41603_TRITD	G.LERPW.Q	N	7.26	6993704	2.7	3506934	2	36.45	7144	1	29	33	N
58	1273	sw|P06471|HOR3_HORVU	Q.Q(-17.03)PQQPFP.L	N	7.2	8233864	5	4127025	2	48.26	13053	4	15	21	Y
27	122	Q9XGF0|Q9XGF0_TRITD	P.SQQQPLP.P	Y	7.16	7964079	3.1	3992124	2	33.28	5516	4	10	16	N
41	5290	A0A446JG74|A0A446JG74_TRITD	Q.QIFPQ(+.98)PQ.Q	N	7.15	8574283	1.7	4297221	2	41.54	9738	1	51	57	Y
27	122	Q9XGF0|Q9XGF0_TRITD	Q.PVLPQQPS.F	Y	7.13	8644705	3.9	4332442	2	36.92	7387	1	74	81	N
58	1273	sw|P06471|HOR3_HORVU	Q.Q(-17.03)LPQIPEQ.L	N	7.12	9344760	5.1	4682477	2	51.3	14504	3	152	159	Y
44	738	B0L965|B0L965_HORCH	P.QQPGQGQQPEQG.Y	N	7.12	12805745	-1.5	6412935	2	28.87	3296	1	204	215	N
37	10175	O49958|O49958_TRITD	Q.HQQPVLPQ.Q	N	7.12	9455032	1.5	4737596	2	32.28	5002	1	157	164	N
34	26670	Q41602|Q41602_TRITD	F.PQPQQTFPQ.Q	Y	7.1	10695193	5.2	5357697	2	42.88	10409	1	93	101	N
32	63	K4N1X7|K4N1X7_TRITD	Y.EQQPVVPS.K	Y	7.09	8824447	2.3	4422307	2	35.17	6491	1	71	78	N
7	26595	A0A446W0A1|A0A446W0A1_TRITD	Q.LPYPQ.P	N	7.08	6163220	2.1	3091689	2	36.98	7420	1	91	95	N
27	122	Q9XGF0|Q9XGF0_TRITD	S.HIPGLE.R	Y	7.05	6643544	3.2	3331855	2	35.87	6852	3	2	7	N
44	738	B0L965|B0L965_HORCH	S.ATFPQQPGQGQQPE.Q	Y	7	15117004	3.1	7568598	2	37.2	7529	3	200	213	N
32	63	K4N1X7|K4N1X7_TRITD	Q.GQQPGQGQQGQQPGQGQQPG.Q	Y	7	19889048	5.5	6639792	3	30.4	4050	1	313	332	N
43	1084	A0A287EEX5|A0A287EEX5_HORVV	P.SQPQQPFP.Q	N	6.99	9274450	5.1	4647321	2	38.75	8317	1	133	140	N
48	26766	sw|P16315|GLTC_WHEAT	Q.Q(-17.03)QPILPQ.L	N	6.95	8054334	3.3	4037253	2	48.1	12978	3	69	75	Y
37	10175	O49958|O49958_TRITD	Q.Q(+.98)QPLLPQ(+.98)Q.P	N	6.9	9524865	3.1	4772520	2	41.74	9839	1	113	120	Y
39	927	A0A446IHD5|A0A446IHD5_TRITD	Q.QIFPH.Q	N	6.79	6403333	4.7	3211754	2	33.77	5764	2	57	61	N
37	10175	O49958|O49958_TRITD	Q.Q(-17.03)QQPPFSQQQ(+.98)PPFS.Q	N	6.71	16267314	1.9	8143746	2	45.63	11773	1	76	89	Y
47	770	Q40055|Q40055_HORVU	L.Q(+.98)PQLPFPQ.P	N	6.67	9544810	3.2	4782493	2	45.45	11685	1	172	179	Y
30	26640	D2X6C8|D2X6C8_TRITD	Q.LPHSQPQP.F	Y	6.66	9024610	3	4522391	2	32.97	5355	1	86	93	N
44	738	B0L965|B0L965_HORCH	T.IVFPH.Q	Y	6.59	6113431	3.4	3066799	2	36.45	7149	3	817	821	N
12	449	A0A446W085|A0A446W085_TRITD	Y.PQPQSPYPQPQPFPPQQ.P	Y	6.58	19599479	4.7	6543263	3	42.83	10383	2	94	110	N
30	26621	A0A446V2J2|A0A446V2J2_TRITD	S.QPQPFRPQ(+.98)QPYPQPQPQ.Y	N	6.56	20610068	6.3	10315172	2	38.5	8188	1	90	106	Y
37	10175	O49958|O49958_TRITD	I.Q(-17.03)QQPQPFPQ.Q	N	6.5	10795035	4.7	5407616	2	44.7	11316	1	53	61	Y
30	26643	A0A446V2J8|A0A446V2J8_TRITD	Y.PQPQPQYSVLQ(+.98)Q.H	Y	6.5	14126936	3.4	7073564	2	39.96	8932	1	101	112	Y
32	63	K4N1X7|K4N1X7_TRITD	L.WQPGQGQQPG.Q	Y	6.44	10814941	1	5417549	2	34.92	6359	1	737	746	N
48	26766	sw|P16315|GLTC_WHEAT	Q.Q(-17.03)QQPVLPQQSP.F	Y	6.43	12316196	-0.4	6168168	2	44.13	11034	1	81	91	Y
47	770	Q40055|Q40055_HORVU	Q.PQLPFPQPQQ(+.98)PI.G	Y	6.27	13897292	5.4	6958756	2	43.36	10651	1	173	184	Y
47	770	Q40055|Q40055_HORVU	L.Q(-17.03)PQQPFPLQPQPPQ.Q	N	6.25	16118044	5.1	8069136	2	37.29	7579	1	84	97	Y
31	25	A0A2L1K3K6|A0A2L1K3K6_TRITD	Q.GQQPGQSQQPGQG.Q	Y	6.25	12955854	2.1	6488013	2	28.36	3059	1	494	506	N
44	738	B0L965|B0L965_HORCH	A.TFPQQPGQGQQPG.R	Y	6.21	13686422	3.9	6853311	2	36.32	7082	1	178	190	N
42	432	Q41603|Q41603_TRITD	Q.QQQLPQ.Q	N	6.17	7403817	3.3	3711993	2	31.32	4511	1	105	110	N
27	122	Q9XGF0|Q9XGF0_TRITD	Q.QQPHQFPQ.Q	Y	6.14	10084777	2.5	5052474	2	31.2	4450	2	32	39	N
30	26621	A0A446V2J2|A0A446V2J2_TRITD	S.QPQPFRPQQPYPQPQ.P	N	6.05	18349114	6.2	9184686	2	38.13	8001	1	90	104	N
39	942	A0A446IHD7|A0A446IHD7_TRITD	Q.QQFPQ.P	N	6.02	6463074	2.7	3241619	2	33.3	5527	5	65	69	N
41	5290	A0A446JG74|A0A446JG74_TRITD	F.PQQTQQPFPQPQQPQ.Q	N	5.91	17758590	3.9	5929626	3	38.58	8231	1	104	118	N
27	122	Q9XGF0|Q9XGF0_TRITD	F.SQQLPP.F	N	5.9	6683493	2.4	3351827	2	33.8	5784	1	121	126	N
37	10175	O49958|O49958_TRITD	Q.QQ(+.98)Q(+.98)PVLPQQPP.F	N	5.88	12606350	1.5	6313257	2	41.11	9516	1	91	101	Y
34	26670	Q41602|Q41602_TRITD	S.IILPR.S	N	5.82	6104166	2.6	3062164	2	34.68	6233	1	191	195	N
37	10175	O49958|O49958_TRITD	S.LEKPL.Q	N	5.8	5983690	1.6	3001922	2	31.72	4718	3	29	33	N
37	10175	O49958|O49958_TRITD	Q.QQQQFP.Q	N	5.69	7743660	2.8	3881913	2	34.97	6389	1	105	110	N
42	432	Q41603|Q41603_TRITD	Q.QPILPQGPPFPQ.Q	Y	5.58	13177080	4.3	6598641	2	47.72	12795	1	69	80	N
42	432	Q41603|Q41603_TRITD	Q.PILPQGPPFPQ.Q	Y	5.58	11896495	7.3	5958364	2	47.11	12498	1	70	80	N
35	1197	Q6EEY5|Q6EEY5_HORCH	P.Q(-17.03)QQLLPQ(+.98)QQP.F	Y	5.53	11905931	4.1	5963063	2	42.9	10420	1	39	48	Y
43	1084	A0A287EEX5|A0A287EEX5_HORVV	R.QPQ(+.98)QPSPQQ(+.98)PQQP.F	Y	5.47	14886844	4.4	7453528	2	34.84	6321	1	367	379	Y
47	770	Q40055|Q40055_HORVU	L.QPQQLFPQ.Q	N	5.46	9845029	2.8	4932601	2	40.33	9116	1	287	294	N
30	26639	A0A0E3UR98|A0A0E3UR98_TRITD	Q.Q(-17.03)PYPQPQ.Q	N	5.42	8393813	5.5	4207003	2	41.79	9865	1	61	67	Y
27	122	Q9XGF0|Q9XGF0_TRITD	Q.QQPPFSQ(+.98)QQQ(+.98)PVLPQ.Q	N	5.42	17508525	5.6	5846281	3	43.49	10715	1	64	78	Y
13	76	A0A446W0E8|A0A446W0E8_TRITD	P.Q(-17.03)PQPYPQPQPF.L	Y	5.4	13086139	4.5	6553171	2	50.89	14309	2	85	95	Y
54	26776	A0A446JG98|A0A446JG98_TRITD	P.Q(-17.03)FQQPHQP.F	Y	5.39	9914512	2.9	4967343	2	37.08	7473	1	140	147	Y
31	25	A0A2L1K3K6|A0A2L1K3K6_TRITD	Q.Q(-17.03)GHYPA.S	Y	5.39	6542762	2.6	3281462	2	32.09	4908	1	415	420	Y
53	1425	A0A287EFG2|A0A287EFG2_HORVV	F.PPQLPFPQQPVPQ(+.98).Q	Y	5.35	14727664	6.6	7373953	2	47.65	12760	1	54	66	Y
47	770	Q40055|Q40055_HORVU	Q.PQPPQQP.F	N	5.35	7903973	2	3962067	2	31.57	4638	1	93	99	N
54	26776	A0A446JG98|A0A446JG98_TRITD	Q.QPFPQFQQPHQP.F	Y	5.33	14777102	5.2	7398662	2	38.69	8288	1	136	147	N
32	63	K4N1X7|K4N1X7_TRITD	G.QQPGQGQQSGQGQQGQ(+.98)QP.G	Y	5.32	18658252	0.7	9339205	2	29.47	3586	1	245	262	Y
12	449	A0A446W085|A0A446W085_TRITD	P.Q(-17.03)PQPFPPQQP.Y	N	5.3	11455505	4.6	5737852	2	48.1	12982	2	102	111	Y
27	122	Q9XGF0|Q9XGF0_TRITD	Q.QPHQFPQ.Q	Y	5.28	8804191	2.4	4412179	2	30.37	4034	1	33	39	N
27	122	Q9XGF0|Q9XGF0_TRITD	Q.Q(-17.03)QQPIPPQQPPF.S	Y	5.25	13866931	3.5	6943563	2	52.12	14893	1	173	184	Y
32	63	K4N1X7|K4N1X7_TRITD	Q.QPGQ(+.98)GQQPGQGQ.Q	N	5.21	12095374	-1	6057753	2	28.77	3249	1	240	251	Y
34	26670	Q41602|Q41602_TRITD	V.SIILPR.S	N	5.19	6974486	2.7	3497325	2	36.08	6961	1	190	195	N
37	10175	O49958|O49958_TRITD	Q.Q(-17.03)LGQWPQ.Q	N	5.13	8383973	3.8	4202075	2	53.39	15489	1	287	293	Y
43	1084	A0A287EEX5|A0A287EEX5_HORVV	L.QPQPQQP.S	Y	5.12	8214031	1.2	4117093	2	29.41	3559	1	398	404	N
25	5207	A0A446W0C7|A0A446W0C7_TRITD	Y.PGQQQ(+.98)PFPPQQP.Y	N	5.1	13486411	5.7	6753317	2	39.37	8632	1	51	62	Y
7	26595	A0A446W0A1|A0A446W0A1_TRITD	V.Q(-17.03)PQQLP.Q	N	5.09	6923493	2.7	3471829	2	42.43	10186	1	248	253	Y
41	5290	A0A446JG74|A0A446JG74_TRITD	P.FPQPQQPQLPFPQQTQQPFPQPQ.Q	N	5.07	27303555	5.2	9111304	3	49.07	13442	1	93	115	N
53	1425	A0A287EFG2|A0A287EFG2_HORVV	Q.QQPFPQQPIPQQPQ.P	N	5.05	16598369	4.6	8309295	2	41.99	9966	1	21	34	N
30	26639	A0A0E3UR98|A0A0E3UR98_TRITD	Q.Q(+.98)PYPQPQ.Q	N	5.03	8573919	1.1	4297037	2	34.33	6054	1	61	67	Y
