# Supplementary material for: Tritordeum as an Innovative Alternative to Wheat: A Comparative Digestion Study on Bread
Source: Molecules. 2022 Feb 15;27(4):1308. doi: 10.3390/molecules27041308 (PMC8877140; doi:10.3390/molecules27041308)
Supplement: Supplementary file 1 [file molecules-27-01308-s001.zip › Table S4.xlsx]

## Sheet: Bulel I
Protein Group	Protein ID	Protein Accession	Peptide	Unique	-10lgP	Mass	ppm	m/z	Z	RT	Scan	#Spec	Start	End	PTM
32	63	K4N1X7|K4N1X7_TRITD	Q.Q(-17.03)SGQGQQPGQGQQPR.Q	Y	40.68	15627185	2.2	7823682	2	30.14	4739	2	636	650	Y
20	122	Q9XGF0|Q9XGF0_TRITD	F.LQPHQIAQLEVMTSIALR.T	N	36.86	20471248	2.9	6833842	3	45.82	12627	2	321	338	N
36	32047	A0A446JGR8|A0A446JGR8_TRITD	R.IASEPQHPSSPEQQPT.L	Y	34.96	17318064	1.4	8669117	2	31.42	5414	3	27	42	N
23	68	A0A446W0B5|A0A446W0B5_TRITD	L.PQLPYPQPQPFPPQQS.Y	N	34.04	18479205	4.7	9249719	2	45.16	12303	5	128	143	N
36	32047	A0A446JGR8|A0A446JGR8_TRITD	A.SEPQHPSSPEQQPT.L	Y	29.65	15476852	0.9	7748505	2	29.95	4640	5	29	42	N
34	26619	A0A446TL77|A0A446TL77_TRITD	H.NRPVLPPIEPNVPPS.R	Y	28.41	16248937	6.4	8134593	2	40.95	10215	5	43	57	N
11	26595	A0A446W0A1|A0A446W0A1_TRITD	L.QPFPQPQPFPPQLP.Y	N	27.78	16168351	5.0	8094288	2	50.09	14713	9	79	92	N
34	26619	A0A446TL77|A0A446TL77_TRITD	H.NRPVLPPIEPN.V	Y	27.72	12446876	4.8	6233541	2	39.11	9293	5	43	53	N
12	26598	H8Y0D1|H8Y0D1_HORVS	P.PQLPYPQPQPFPPQ.Q	N	25.11	16328300	4.7	8174261	2	45.94	12691	2	89	102	N
11	26595	A0A446W0A1|A0A446W0A1_TRITD	Q.PFPQPQPFPPQLP.Y	N	25.1	14887765	4.8	7453991	2	51.04	15170	12	80	92	N
57	26825	A0A7H1K1W3|A0A7H1K1W3_TRITD	A.LPVPSQPVDPR.S	Y	25.05	12036611	2.6	6028394	2	36.67	8093	2	105	115	N
11	26595	A0A446W0A1|A0A446W0A1_TRITD	F.PQPQPFPPQLP.Y	N	24.85	12446553	3.4	6233370	2	46.44	12931	14	82	92	N
20	122	Q9XGF0|Q9XGF0_TRITD	SHIPGLERPS.Q	N	24.64	10915723	2.1	3648654	3	32.83	6147	6	1	10	N
23	68	A0A446W0B5|A0A446W0B5_TRITD	Q.QFPGQQQPFPPQQP.Y	N	24.61	16227841	4.8	8124032	2	43.25	11364	14	49	62	N
41	42	A0A0E4G9A4|A0A0E4G9A4_TRITD	Q.QLEQGQQPGQGQ.Q	Y	24.16	12966058	1.6	6493112	2	30.79	5085	2	466	477	N
34	26619	A0A446TL77|A0A446TL77_TRITD	S.SHNRPVLPPIEPN.V	Y	24.12	14687786	3.2	7353989	2	35.51	7515	3	41	53	N
20	122	Q9XGF0|Q9XGF0_TRITD	Q.QQQPIPPQQPPFS.Q	N	23.52	14907517	4.4	7463864	2	43.00	11238	3	173	185	N
30	26596	A0A446W0B4|A0A446W0B4_TRITD	Q.HFPGQQQPFPPQQP.Y	Y	23.51	16317844	4.3	8169030	2	39.07	9271	4	57	70	N
52	1972	A0A446YMF0|A0A446YMF0_TRITD	V.EAPEEEAPKPK.P	Y	22.7	12236033	-1.1	4088746	3	28.17	3736	2	207	217	N
73	32048	A0A287N8G3|A0A287N8G3_HORVV	K.ETPPPPPPEKPK.V	Y	22.58	13127026	-0.6	4385745	3	29.02	4164	1	205	216	N
39	1197	Q6EEY5|Q6EEY5_HORCH	M.PLLPQPPQFPQ.Q	Y	22.5	12606866	6.4	6313546	2	47.84	13623	11	66	76	N
20	122	Q9XGF0|Q9XGF0_TRITD	R.PSQQQPLPPQQT.L	N	22.33	13476782	3.0	6748484	2	34.66	7086	7	9	20	N
23	68	A0A446W0B5|A0A446W0B5_TRITD	Q.QQFPGQQQPFPPQQP.Y	N	22.25	17508427	5.2	8764331	2	42.29	10889	3	48	62	N
32	63	K4N1X7|K4N1X7_TRITD	T.SLQQPGQGQQPGQGQPG.Y	Y	22.23	16908022	2.8	8464108	2	33.46	6468	2	342	358	N
36	32047	A0A446JGR8|A0A446JGR8_TRITD	R.IASEPQHPSSPE.Q	Y	21.91	12775887	1.8	6398028	2	30.57	4970	2	27	38	N
21	207	D5FPE1|D5FPE1_TRITD	A.Q(-17.03)MEN(+.98)SHIPGLERPS.Q	N	21.88	15777144	5.0	7898684	2	41.91	10701	2	20	33	Y
39	1197	Q6EEY5|Q6EEY5_HORCH	M.PLLPQPPQFP.Q	Y	21.38	11326281	4.6	5673239	2	49.39	14371	7	66	75	N
36	32047	A0A446JGR8|A0A446JGR8_TRITD	A.SEPQHPSSPEQ.Q	Y	21.36	12215261	-1.6	6117693	2	28.35	3824	2	29	39	N
11	26595	A0A446W0A1|A0A446W0A1_TRITD	L.QLQPFPQPQPFPPQLP.Y	N	21.22	18579777	7.0	9300026	2	50.66	14989	5	77	92	N
41	42	A0A0E4G9A4|A0A0E4G9A4_TRITD	Q.QSGQGQQPGQSQQPGQGQ.Q	Y	21.16	18238147	-1.6	9129131	2	29.04	4174	1	487	504	N
32	63	K4N1X7|K4N1X7_TRITD	T.SLQQPGQGQQPGQGQ.P	N	21.11	15367280	2.9	7693735	2	32.71	6085	2	342	356	N
12	26598	H8Y0D1|H8Y0D1_HORVS	L.PYPQPQPFPPQQP.Y	N	20.83	15197458	3.4	7608828	2	41.68	10589	11	92	104	N
20	122	Q9XGF0|Q9XGF0_TRITD	F.SQQQLPPFS.Q	N	20.54	10305083	3.8	5162634	2	41.73	10609	7	83	91	N
32	63	K4N1X7|K4N1X7_TRITD	L.QQPGQGQQPGQGQPG.Y	Y	20.47	14906862	2.5	7463522	2	30.18	4761	3	344	358	N
29	26621	A0A446V2J2|A0A446V2J2_TRITD	F.IGQQQPFPPQQP.Y	N	20.39	13636884	5.0	6828549	2	39.39	9432	19	51	62	N
20	122	Q9XGF0|Q9XGF0_TRITD	L.SQQQQPPFS.Q	N	20.29	10454829	2.8	5237502	2	36.09	7805	4	53	61	N
35	969	H8Y0M9|H8Y0M9_9POAL	Q.PQQPQQPFPQPQ.Q	N	20.22	14186942	2.4	7103561	2	38.16	8815	3	98	109	N
12	26598	H8Y0D1|H8Y0D1_HORVS	P.PQLPYPQPQP.F	N	20.02	11635974	4.7	5828087	2	41.46	10477	2	89	98	N
32	63	K4N1X7|K4N1X7_TRITD	Q.QSGQGQQ(+.98)PGQGQQPR.Q	Y	20	15807291	-2.2	7913701	2	27.41	3368	1	636	650	Y
57	26825	A0A7H1K1W3|A0A7H1K1W3_TRITD	L.PVPSQPVDPR.S	Y	19.95	10905770	3.7	5462978	2	32.41	5930	2	106	115	N
32	63	K4N1X7|K4N1X7_TRITD	W.QQPGQGQQPGQGQQ.S	N	19.61	14646705	-0.3	7333423	2	28.68	3989	2	239	252	N
45	1604	A0A446IHD3|A0A446IHD3_TRITD	H.HPSSPEQQPTPQ.P	Y	19.45	13316106	-0.3	6668124	2	29.49	4401	5	33	44	N
32	63	K4N1X7|K4N1X7_TRITD	Q.WQQPGQGQQPGQGQ.Q	Y	19.42	15226913	2.6	7623549	2	34.68	7094	2	238	251	N
20	122	Q9XGF0|Q9XGF0_TRITD	L.ERPSQQQPLPPQQT.L	N	19.33	16328219	3.0	8174207	2	32.01	5720	2	7	20	N
32	63	K4N1X7|K4N1X7_TRITD	W.QQPGQGQQPGQGQQGQQPGQGQQPGQGQ.Q	Y	19.32	28402935	-0.2	9477715	3	31.62	5518	1	308	335	N
20	122	Q9XGF0|Q9XGF0_TRITD	F.SQQLPPFS.Q	N	19.03	9024498	3.2	4522336	2	42.22	10852	10	121	128	N
47	738	B0L965|B0L965_HORCH	T.SSQQPGQGQQPEQG.Y	Y	19	14546385	-1.1	7283257	2	29.02	4160	2	238	251	N
45	1604	A0A446IHD3|A0A446IHD3_TRITD	H.HPSSPEQQPTPQPQ.E	Y	18.9	15567219	1.1	7793691	2	30.13	4733	1	33	46	N
32	63	K4N1X7|K4N1X7_TRITD	Q.QGQQPGQGQQPGQGQ.Q	Y	18.89	15216920	0.3	7618535	2	28.84	4073	2	321	335	N
16	51	D2X6D0|D2X6D0_TRITD	Q.PFPPQLPYPQPPP.F	Y	18.84	14737656	5.2	7378939	2	47.69	13549	2	86	98	N
32	63	K4N1X7|K4N1X7_TRITD	W.QQPGQGQQPGQGQ.Q	N	18.75	13366119	-0.3	6693130	2	28.65	3976	3	239	251	N
35	969	H8Y0M9|H8Y0M9_9POAL	Q.SQQPQQPFPQPQ.Q	N	18.69	14086735	4.1	7053469	2	38.04	8760	4	136	147	N
35	969	H8Y0M9|H8Y0M9_9POAL	F.PQQPFPQPPQP.Q	Y	18.68	12596299	5.2	6308255	2	39.11	9291	13	81	91	N
39	1197	Q6EEY5|Q6EEY5_HORCH	L.GQGMPIYPQ.Q	Y	18.64	9894641	3.6	4957411	2	40.55	10016	3	202	210	N
36	32047	A0A446JGR8|A0A446JGR8_TRITD	I.ASEPQHPSSPEQQPT.L	Y	18.44	16187223	-1.6	8103671	2	30.00	4667	1	28	42	N
20	122	Q9XGF0|Q9XGF0_TRITD	Q.QQQPIPPQQPP.F	N	18.29	12566512	3.3	6293350	2	38.17	8821	3	173	183	N
40	1425	A0A287EFG2|A0A287EFG2_HORVV	P.QQPFPPQLP.F	Y	18.22	10505498	3.6	5262841	2	45.61	12525	8	50	58	N
23	68	A0A446W0B5|A0A446W0B5_TRITD	Q.PQLPYPQPQPFPQPQP.F	Y	18.19	18579413	7.1	9299845	2	46.28	12857	12	110	125	N
23	68	A0A446W0B5|A0A446W0B5_TRITD	Q.PQPFPQPQP.F	N	18.12	10345184	3.7	5182684	2	38.02	8750	12	117	125	N
52	1972	A0A446YMF0|A0A446YMF0_TRITD	V.VEAPEEEAPKPK.P	Y	18.09	13226718	1.8	6623444	2	30.00	4669	2	206	217	N
23	68	A0A446W0B5|A0A446W0B5_TRITD	P.QPPYPQPQP.F	Y	18.05	10505134	4.1	5262661	2	35.59	7554	2	79	87	N
11	26595	A0A446W0A1|A0A446W0A1_TRITD	Q.PFPPQLPYPQPQ.S	N	17.8	14077186	3.6	7048691	2	46.39	12910	10	86	97	N
34	26619	A0A446TL77|A0A446TL77_TRITD	R.PVLPPIEPN.V	Y	17.77	9745436	2.4	4882802	2	43.85	11655	2	45	53	N
29	26621	A0A446V2J2|A0A446V2J2_TRITD	F.IGQQQPFPPQQPY.P	N	17.74	15267517	4.8	7643868	2	42.63	11057	8	51	63	N
20	122	Q9XGF0|Q9XGF0_TRITD	L.ERPSQQQPLPPQ.Q	N	17.7	14037157	2.8	7028671	2	32.60	6030	4	7	18	N
36	32047	A0A446JGR8|A0A446JGR8_TRITD	A.SEPQHPSSPE.Q	Y	17.55	10934675	-0.4	5477408	2	28.30	3802	3	29	38	N
20	122	Q9XGF0|Q9XGF0_TRITD	Q.Q(-17.03)QQPIPPQQPPFS.Q	N	17.38	14737252	4.4	7378731	2	50.28	14802	5	173	185	Y
23	68	A0A446W0B5|A0A446W0B5_TRITD	Q.QQQFPGQQQPFPPQQP.Y	N	17.27	18789012	2.7	9404604	2	42.11	10800	1	47	62	N
50	26765	Q40022|Q40022_HORVU	Q.PQPYPQQPQPFPQ.Q	Y	17.21	15507517	2.9	7763854	2	41.88	10688	4	17	29	N
11	26595	A0A446W0A1|A0A446W0A1_TRITD	L.QLQPFPQPQ.P	N	17.14	10815557	3.2	5417868	2	41.57	10532	3	77	85	N
47	738	B0L965|B0L965_HORCH	F.PQQPGQGQQPE.Q	Y	17.08	11925472	1.1	5972816	2	29.67	4497	3	203	213	N
43	1182	G9AYK6|G9AYK6_TRITD	F.SQQQQPPYS.Q	Y	17.06	10614778	2.6	5317476	2	32.32	5885	2	94	102	N
47	738	B0L965|B0L965_HORCH	F.PQQPGQGQQPEQG.Y	Y	17.05	13776273	0.9	6898215	2	29.61	4466	2	203	215	N
38	10175	O49958|O49958_TRITD	F.SQQQPPFS.Q	N	17.02	9174243	3.4	4597209	2	35.80	7664	3	82	89	N
11	26595	A0A446W0A1|A0A446W0A1_TRITD	Q.PQPFPPQLP.Y	N	16.84	10195439	3.6	5107811	2	46.12	12779	3	84	92	N
44	939	A0A446IHF4|A0A446IHF4_TRITD	Q.QAQLPFPQ.Q	Y	16.78	9274814	4.0	4647498	2	43.04	11260	3	92	99	N
36	32047	A0A446JGR8|A0A446JGR8_TRITD	I.ASEPQHPSSPE.Q	Y	16.69	11645046	0.5	5832599	2	28.76	4032	2	28	38	N
20	122	Q9XGF0|Q9XGF0_TRITD	Q.QQLPPFS.Q	N	16.56	8154177	4.8	4087181	2	42.47	10976	11	85	91	N
20	122	Q9XGF0|Q9XGF0_TRITD	Q.Q(-17.03)QPVLPQQPS.F	N	16.51	11035612	5.0	5527906	2	44.74	12099	2	72	81	Y
41	42	A0A0E4G9A4|A0A0E4G9A4_TRITD	R.QQPGQGQQPEQGQQPGQGQ.Q	Y	16.49	20039045	-2.2	10029573	2	30.69	5032	1	539	557	N
23	68	A0A446W0B5|A0A446W0B5_TRITD	Q.QQPFPPQQP.Y	N	16.43	10655243	2.6	5337708	2	38.64	9054	7	54	62	N
23	68	A0A446W0B5|A0A446W0B5_TRITD	P.GQQQPFPPQQP.Y	N	16.37	12506044	3.9	6263119	2	39.64	9556	7	52	62	N
32	63	K4N1X7|K4N1X7_TRITD	G.QQGQQPGQGQQPGQGQ.Q	Y	16.37	16497506	-2.2	8258807	2	29.13	4217	1	320	335	N
20	122	Q9XGF0|Q9XGF0_TRITD	S.QQQQPPFS.Q	N	16.36	9584508	2.1	4802337	2	36.04	7777	3	54	61	N
56	1273	sw|P06471|HOR3_HORVU	L.QPQQPQPFPQ.Q	Y	16.12	11935829	3.9	5978010	2	37.34	8430	2	23	32	N
34	26619	A0A446TL77|A0A446TL77_TRITD	K.TDAKPPAGKPPA.K	Y	16.07	11486189	-0.5	5753164	2	27.90	3606	4	219	230	N
53	1018	A0A446IHC0|A0A446IHC0_TRITD	L.QQPQQPLPQPQ.Q	Y	15.76	12876571	7.4	6448406	2	35.79	7657	1	115	125	N
38	10175	O49958|O49958_TRITD	S.QHQQPVLPQ.Q	Y	15.74	10735618	3.9	5377902	2	32.16	5799	1	156	164	N
11	26595	A0A446W0A1|A0A446W0A1_TRITD	P.PQLPYPQPQ.S	N	15.67	10665447	3.9	5342817	2	40.55	10015	7	89	97	N
38	10175	O49958|O49958_TRITD	R.QLPQIPEQS.R	Y	15.6	10385345	5.3	5202773	2	40.36	9917	1	219	227	N
45	1604	A0A446IHD3|A0A446IHD3_TRITD	H.HPSSPEQQ(+.98)PTPQ.P	Y	15.57	13325946	2.4	6673062	2	29.68	4500	1	33	44	Y
49	887	A0A446IHH8|A0A446IHH8_TRITD	W.QQQPLPPQQTFPQQPP.F	Y	15.57	18579373	3.9	9299795	2	37.99	8734	1	34	49	N
41	42	A0A0E4G9A4|A0A0E4G9A4_TRITD	R.QQPGQGQQPEQGQ.Q	Y	15.49	14086331	-0.2	7053237	2	28.90	4106	2	539	551	N
38	10175	O49958|O49958_TRITD	Q.HQQPVLPQ.Q	Y	15.42	9455032	2.4	4737600	2	32.09	5762	3	157	164	N
41	42	A0A0E4G9A4|A0A0E4G9A4_TRITD	Q.YEQTVVPPK.G	Y	15.3	10595601	1.1	5307879	2	32.90	6184	4	88	96	N
20	122	Q9XGF0|Q9XGF0_TRITD	S.QQQPLPPQ.Q	N	15.26	9344872	3.1	4682523	2	35.44	7479	15	11	18	N
20	122	Q9XGF0|Q9XGF0_TRITD	Q.QQPVLPQQPP.F	N	15.25	11306084	3.2	5663133	2	39.07	9273	1	130	139	N
20	122	Q9XGF0|Q9XGF0_TRITD	R.PSQQQPLPPQ.Q	N	15.24	11185720	5.8	5602965	2	35.67	7601	3	9	18	N
20	122	Q9XGF0|Q9XGF0_TRITD	S.QQQLPPFS.Q	N	15.19	9434763	2.7	4727467	2	41.95	10722	4	84	91	N
31	538	A0A446V2Q9|A0A446V2Q9_TRITD	P.PQQPYPQPPQQP.I	Y	15.14	14036833	4.1	7028518	2	36.64	8080	1	59	70	N
53	1018	A0A446IHC0|A0A446IHC0_TRITD	L.QQPQQPLPQ.P	Y	14.98	10625458	3.4	5322820	2	34.10	6797	3	115	123	N
35	969	H8Y0M9|H8Y0M9_9POAL	Q.PQLPFPQQPQ.Q	N	14.92	11786084	3.3	5903134	2	43.22	11346	3	111	120	N
38	10175	O49958|O49958_TRITD	Q.Q(-17.03)QQPLLPQQPPFS.Q	Y	14.77	14897565	4.5	7458889	2	52.99	16102	2	112	124	Y
35	969	H8Y0M9|H8Y0M9_9POAL	Q.TFPHQPQ.Q	N	14.72	8534082	2.3	4277123	2	30.99	5192	3	51	57	N
11	26595	A0A446W0A1|A0A446W0A1_TRITD	N.VYIPPH.C	N	14.66	7243908	2.5	3632036	2	33.76	6621	3	272	277	N
55	1084	A0A287EEX5|A0A287EEX5_HORVV	Q.QPPQPFPQ.P	Y	14.59	9374657	2.9	4697415	2	38.70	9085	3	275	282	N
20	122	Q9XGF0|Q9XGF0_TRITD	S.Q(-17.03)QQPLPPQQT.L	N	14.58	11465669	3.3	5742926	2	40.30	9885	5	11	20	Y
35	969	H8Y0M9|H8Y0M9_9POAL	Q.Q(-17.03)PQLPFPQQPQ.Q	N	14.48	12896404	4.4	6458303	2	52.32	15781	3	110	120	Y
35	969	H8Y0M9|H8Y0M9_9POAL	Q.QPQLPFPQQPQ.Q	N	14.47	13066670	2.6	6543425	2	43.42	11447	1	110	120	N
32	63	K4N1X7|K4N1X7_TRITD	Q.QSGQGQQPGQGQQPG.Q	Y	14.35	14806654	-1.7	7413387	2	28.81	4054	2	130	144	N
20	122	Q9XGF0|Q9XGF0_TRITD	L.PQQPPFS.Q	N	14.31	7993864	3.3	4007018	2	36.84	8178	7	135	141	N
32	63	K4N1X7|K4N1X7_TRITD	Q.QSGQGQQPGQGQQP.G	Y	14.29	14236440	-0.3	7128290	2	29.33	4322	2	130	143	N
32	63	K4N1X7|K4N1X7_TRITD	Q.YEQQPVVPS.K	Y	14.29	10455081	2.9	5237628	2	36.91	8211	3	70	78	N
20	122	Q9XGF0|Q9XGF0_TRITD	Q.QQQPPFS.Q	N	14.28	8303922	2.9	4162046	2	36.25	7886	3	55	61	N
11	26595	A0A446W0A1|A0A446W0A1_TRITD	L.Q(-17.03)LQPFPQPQ.P	N	14.27	10645291	5.3	5332746	2	51.95	15604	3	77	85	Y
20	122	Q9XGF0|Q9XGF0_TRITD	Q.QLPPFS.Q	N	14.19	6873591	3.8	3446881	2	42.17	10830	7	86	91	N
35	969	H8Y0M9|H8Y0M9_9POAL	Q.QLFPQPQ.Q	N	14.1	8564443	4.3	4292313	2	40.25	9861	4	68	74	N
20	122	Q9XGF0|Q9XGF0_TRITD	Q.QQQQPPLS.Q	N	14.05	9244665	1.7	4632413	2	32.92	6191	3	46	53	N
20	122	Q9XGF0|Q9XGF0_TRITD	S.Q(-17.03)QQPVLPQQPPFS.Q	N	14.05	14757408	3.9	7388806	2	51.49	15388	1	129	141	Y
39	1197	Q6EEY5|Q6EEY5_HORCH	M.PLLPQPPQ.F	Y	14.01	8885068	3.2	4452621	2	42.22	10853	5	66	73	N
41	42	A0A0E4G9A4|A0A0E4G9A4_TRITD	T.SLQQPGQGHPG.Q	Y	13.99	11045312	-1.8	5532719	2	29.27	4288	3	526	536	N
41	42	A0A0E4G9A4|A0A0E4G9A4_TRITD	Q.QPGQGQQPEQGQQPGQGQ.Q	Y	13.91	18758459	2.6	9389327	2	30.60	4990	1	540	557	N
23	68	A0A446W0B5|A0A446W0B5_TRITD	Q.QPYPQPQ.P	N	13.88	8564079	5.0	4292133	2	33.37	6423	2	61	67	N
49	887	A0A446IHH8|A0A446IHH8_TRITD	F.SQQQPILPQ.G	N	13.84	10375505	3.5	5197844	2	38.21	8840	1	73	81	N
41	42	A0A0E4G9A4|A0A0E4G9A4_TRITD	T.SLQQPGQGHPGQ.R	Y	13.79	12325897	0.1	6173022	2	29.55	4432	2	526	537	N
11	26595	A0A446W0A1|A0A446W0A1_TRITD	Q.PFPPQLPYP.Q	N	13.77	10545487	4.3	5282839	2	48.80	14087	9	86	94	N
53	1193	A0A287EIM7|A0A287EIM7_HORVV	Q.PQQSYPVQPQQPFPQ.P	N	13.73	17678580	2.0	8849380	2	36.76	8140	1	342	356	N
32	63	K4N1X7|K4N1X7_TRITD	L.QQPGQGQQ(+.98)PGQGQPG.Y	Y	13.69	14916702	3.0	7468446	2	30.65	5015	1	344	358	Y
49	887	A0A446IHH8|A0A446IHH8_TRITD	Q.QQQQPFP.Q	Y	13.55	8714188	3.9	4367184	2	37.22	8367	3	54	60	N
55	1084	A0A287EEX5|A0A287EEX5_HORVV	Q.QQFPQQPQQPFPQ.P	Y	13.52	15967684	2.2	7993932	2	41.00	10240	2	81	93	N
44	939	A0A446IHF4|A0A446IHF4_TRITD	Q.QPFPQPQQAQLPFPQQP.Q	Y	13.46	19749951	5.5	9885103	2	46.17	12802	1	85	101	N
35	969	H8Y0M9|H8Y0M9_9POAL	S.GQVQWPQ.Q	N	13.38	8414083	5.6	4217138	2	39.35	9412	1	27	33	N
47	738	B0L965|B0L965_HORCH	F.PQQPGQGQQPEQ.G	Y	13.29	13206058	2.9	6613121	2	29.70	4516	1	203	214	N
38	10175	O49958|O49958_TRITD	I.QQQPQPFPQ.Q	Y	13.28	10965302	3.1	5492740	2	37.09	8304	1	53	61	N
44	939	A0A446IHF4|A0A446IHF4_TRITD	Q.Q(-17.03)AQLPFPQ.Q	Y	13.26	9104548	3.8	4562364	2	52.65	15939	3	92	99	Y
41	42	A0A0E4G9A4|A0A0E4G9A4_TRITD	L.Q(-17.03)QPGQGHPGQ.R	Y	13.24	10154471	-1.6	5087300	2	29.53	4426	1	528	537	Y
32	63	K4N1X7|K4N1X7_TRITD	Q.GQQPGQGQQPGQGQ.Q	Y	13.18	13936334	-1.3	6978231	2	28.80	4053	1	322	335	N
32	63	K4N1X7|K4N1X7_TRITD	S.LQQPGQGQQPGQGQ.P	N	13.17	14496960	2.5	7258571	2	31.79	5606	1	343	356	N
35	969	H8Y0M9|H8Y0M9_9POAL	W.SIIWPQ.S	Y	13.13	7424014	3.3	3722092	2	45.59	12514	5	198	203	N
17	449	A0A446W085|A0A446W085_TRITD	Y.PQPQSPYPQPQPFPPQ.Q	Y	13.08	18318893	5.3	9169567	2	41.95	10723	3	94	109	N
31	538	A0A446V2Q9|A0A446V2Q9_TRITD	P.PQQPYPQ(+.98)PPQQP.I	Y	12.99	14046674	4.4	7033441	2	37.45	8482	4	59	70	Y
35	969	H8Y0M9|H8Y0M9_9POAL	Q.PQLPFPQ.Q	N	12.96	8254385	2.7	4137276	2	44.25	11853	4	76	82	N
32	63	K4N1X7|K4N1X7_TRITD	Q.QSGQGQQPGQGQPG.Y	Y	12.92	13526069	0.5	6773111	2	28.42	3858	2	213	226	N
38	10175	O49958|O49958_TRITD	R.QLPQ(+.98)IPEQS.R	Y	12.92	10395186	4.0	5207686	2	41.38	10437	3	219	227	Y
40	1425	A0A287EFG2|A0A287EFG2_HORVV	P.Q(-17.03)QPFPPQLP.F	Y	12.85	10335232	6.0	5177720	2	54.71	16879	3	50	58	Y
35	969	H8Y0M9|H8Y0M9_9POAL	Q.QPQQPFPQ.P	N	12.68	9684716	3.0	4852445	2	36.71	8113	1	100	107	N
41	42	A0A0E4G9A4|A0A0E4G9A4_TRITD	S.LQQPGQGHPG.Q	Y	12.68	10174991	0.3	5097570	2	28.56	3933	2	527	536	N
44	939	A0A446IHF4|A0A446IHF4_TRITD	Q.AQLPFPQ.Q	Y	12.6	7994228	2.3	4007196	2	43.19	11335	4	93	99	N
20	122	Q9XGF0|Q9XGF0_TRITD	Q.QPLPPQQT.L	N	12.59	9074763	2.1	4547464	2	33.28	6378	1	13	20	N
23	68	A0A446W0B5|A0A446W0B5_TRITD	P.QPQPFPQ.P	N	12.59	8404130	3.7	4212153	2	36.36	7937	4	116	122	N
23	68	A0A446W0B5|A0A446W0B5_TRITD	Q.QPFPPQQPYPQPQP.F	N	12.54	16478044	4.1	8249128	2	50.42	14872	6	55	68	N
38	10175	O49958|O49958_TRITD	R.QLPQIPEQ.S	N	12.51	9515025	4.4	4767606	2	40.47	9971	2	219	226	N
25	76	A0A446W0E8|A0A446W0E8_TRITD	P.QPQPYPQPQP.F	Y	12.41	11785720	5.4	5902964	2	35.75	7639	1	85	94	N
23	68	A0A446W0B5|A0A446W0B5_TRITD	Q.PFPPQQP.Y	N	12.34	8094072	2.7	4057119	2	35.67	7597	16	56	62	N
28	5207	A0A446W0C7|A0A446W0C7_TRITD	P.QPQPFPSQQPLPQPQP.F	Y	12.34	18129158	2.0	9074670	2	40.09	9780	1	65	80	N
53	1018	A0A446IHC0|A0A446IHC0_TRITD	Q.QAFPQPQ.Q	N	12.32	8143973	2.5	4082069	2	36.14	7827	3	66	72	N
12	26598	H8Y0D1|H8Y0D1_HORVS	P.QPQPFPQPQPFP.P	Y	12.29	14066982	4.6	7043596	2	45.53	12488	1	77	88	N
20	122	Q9XGF0|Q9XGF0_TRITD	Q.QLPQIPQ.Q	N	12.29	8224600	3.0	4122385	2	40.82	10147	1	249	255	N
20	122	Q9XGF0|Q9XGF0_TRITD	Q.QQPVLPQ.Q	N	12.27	8084443	3.3	4052307	2	36.42	7970	4	72	78	N
53	770	Q40055|Q40055_HORVU	P.QLPFPQPQ.Q	N	12.25	9534970	2.3	4777569	2	41.04	10259	2	174	181	N
36	32047	A0A446JGR8|A0A446JGR8_TRITD	R.IASEPQHPS.S	Y	12.17	9644614	3.5	4832396	2	28.31	3804	1	27	35	N
20	122	Q9XGF0|Q9XGF0_TRITD	S.Q(-17.03)QQLPPFS.Q	N	12.12	9264498	4.4	4642342	2	51.31	15299	6	84	91	Y
40	1425	A0A287EFG2|A0A287EFG2_HORVV	P.QPYPQQPQP.Y	N	12.04	10815193	3.3	5417687	2	34.34	6920	1	39	47	N
32	63	K4N1X7|K4N1X7_TRITD	Q.QSGQGQQPGQGQQPGQ.R	Y	11.91	16087240	-1.7	8053679	2	29.01	4159	2	130	145	N
11	26595	A0A446W0A1|A0A446W0A1_TRITD	Q.PFPPQLPYPQ.P	N	11.89	11826073	5.6	5923142	2	47.99	13692	4	86	95	N
38	10175	O49958|O49958_TRITD	R.Q(-17.03)LPQIPEQS.R	Y	11.78	10215080	4.8	5117637	2	50.44	14878	5	219	227	Y
39	1197	Q6EEY5|Q6EEY5_HORCH	Q.WQPVPQ.Q	Y	11.78	7533810	3.2	3776990	2	38.89	9183	6	24	29	N
25	76	A0A446W0E8|A0A446W0E8_TRITD	P.Q(-17.03)PQPYPQPQP.F	Y	11.77	11615454	3.8	5817822	2	43.11	11295	4	85	94	Y
35	969	H8Y0M9|H8Y0M9_9POAL	P.QLPFPQ.Q	N	11.75	7283857	3.4	3652014	2	42.68	11082	2	77	82	N
53	770	Q40055|Q40055_HORVU	Q.PQQPFPLQPQQPFPQ.Q	N	11.67	17758994	4.8	8889612	2	46.76	13090	1	204	218	N
49	887	A0A446IHH8|A0A446IHH8_TRITD	Q.PVLPQQSP.F	N	11.66	8644705	2.9	4332437	2	36.87	8192	2	91	98	N
55	1084	A0A287EEX5|A0A287EEX5_HORVV	L.Q(-17.03)PQQPFPQQPPQPFP.Q	Y	11.65	17428416	4.8	8724322	2	53.23	16217	1	267	281	Y
32	63	K4N1X7|K4N1X7_TRITD	W.QQPGQ(+.98)GQQPGQGQ.Q	N	11.57	13375959	0.3	6698054	2	29.40	4357	1	239	251	Y
25	76	A0A446W0E8|A0A446W0E8_TRITD	L.PQLPYPQPQPYPQPQP.F	Y	11.56	18739363	6.2	9379812	2	46.37	12902	1	79	94	N
44	939	A0A446IHF4|A0A446IHF4_TRITD	Q.QPFPQPQQ(+.98)PQQP.F	N	11.55	14196782	3.8	7108491	2	38.96	9220	1	103	114	Y
23	68	A0A446W0B5|A0A446W0B5_TRITD	P.QPQPFPPP.Q	Y	11.49	9064599	4.4	4542392	2	39.04	9260	2	96	103	N
49	887	A0A446IHH8|A0A446IHH8_TRITD	Q.LILPPQ.Q	N	11.49	6794268	4.3	3407221	2	41.28	10382	5	105	110	N
16	51	D2X6D0|D2X6D0_TRITD	A.VRVPVPQ.S	N	11.42	7934810	3.7	3977492	2	34.04	6765	4	21	27	N
20	122	Q9XGF0|Q9XGF0_TRITD	Q.QQQQPPL.S	N	11.39	8374344	1.5	4197251	2	34.27	6885	2	46	52	N
20	122	Q9XGF0|Q9XGF0_TRITD	Q.QQPLPPQ.Q	N	11.38	8064286	2.5	4042226	2	33.13	6303	4	12	18	N
40	1425	A0A287EFG2|A0A287EFG2_HORVV	P.Q(-17.03)QTPLPQ.G	N	11.36	7933970	4.1	3977074	2	42.42	10952	2	116	122	Y
23	68	A0A446W0B5|A0A446W0B5_TRITD	L.PQLPYPQPQPFPPPQ.L	Y	11.33	17298827	3.5	8659517	2	48.05	13725	2	90	104	N
45	1604	A0A446IHD3|A0A446IHD3_TRITD	W.EPHHPSSPEQQPTPQ.P	Y	11.31	16947648	-0.3	5659286	3	28.83	4069	1	30	44	N
38	10175	O49958|O49958_TRITD	Q.Q(-17.03)QQPPFSQQ(+.98)QPPFS.Q	Y	11.29	16267314	2.4	8143749	2	45.28	12366	1	76	89	Y
28	5207	A0A446W0C7|A0A446W0C7_TRITD	P.QPQPFPSQ(+.98)Q(+.98)PLPQPQP.F	Y	11.28	18148839	4.7	9084535	2	40.20	9836	1	65	80	Y
29	26647	A0A446V2M4|A0A446V2M4_TRITD	A.IRVPVPQ.L	Y	11.28	8074966	2.7	4047567	2	36.10	7807	1	21	27	N
12	26598	H8Y0D1|H8Y0D1_HORVS	T.FPPQQPYPQPQP.F	N	11.25	14226931	5.9	7123580	2	42.81	11146	1	57	68	N
53	1018	A0A446IHC0|A0A446IHC0_TRITD	Q.LQQPQQPLPQ.P	Y	11.22	11756299	3.3	5888242	2	36.69	8104	2	114	123	N
11	26595	A0A446W0A1|A0A446W0A1_TRITD	P.QPQPFP.S	N	11.21	7123544	3.5	3571857	2	38.33	8904	7	65	70	N
34	26619	A0A446TL77|A0A446TL77_TRITD	F.VQVPGGM.T	Y	11.2	6863422	3.2	3441794	2	38.46	8969	1	256	262	N
11	26595	A0A446W0A1|A0A446W0A1_TRITD	Q.PFPPQLP.Y	N	11.17	7944326	2.4	3982245	2	44.25	11852	26	86	92	N
38	10175	O49958|O49958_TRITD	Q.LPQIPEQS.R	N	11.13	9104760	3.9	4562470	2	39.46	9469	1	220	227	N
20	122	Q9XGF0|Q9XGF0_TRITD	Q.QQPPFS.Q	N	11.08	7023337	2.9	3521751	2	35.75	7640	3	56	61	N
43	1182	G9AYK6|G9AYK6_TRITD	F.SQQPPIS.Q	N	11.07	7553813	4.4	3786996	2	32.08	5757	1	180	186	N
20	122	Q9XGF0|Q9XGF0_TRITD	Q.QQPVLPQQPPFS.Q	N	11	13647089	0.7	6833622	2	44.06	11759	1	130	141	N
39	1197	Q6EEY5|Q6EEY5_HORCH	Q.QQPFPQ.Q	N	10.97	7433602	2.8	3726884	2	35.79	7656	6	30	35	N
50	26765	Q40022|Q40022_HORVU	Q.QPFPQ(+.98)QPVPQQPQPYPQQPQP.F	N	10.92	24541968	3.5	12281100	2	46.00	12718	1	6	26	Y
35	969	H8Y0M9|H8Y0M9_9POAL	Q.Q(-17.03)PQLPFPQ.Q	N	10.91	9364705	3.0	4692439	2	54.42	16746	5	75	82	Y
44	939	A0A446IHF4|A0A446IHF4_TRITD	Q.AQLPFPQQPQ.Q	Y	10.91	11525928	4.9	5773065	2	42.40	10941	3	93	102	N
32	63	K4N1X7|K4N1X7_TRITD	W.Q(-17.03)RPGQGQPG.Y	Y	10.87	9064307	-0.2	4542225	2	29.57	4442	1	497	505	Y
20	122	Q9XGF0|Q9XGF0_TRITD	Q.Q(-17.03)QQQPPLS.Q	N	10.83	9074399	2.6	4547284	2	40.41	9941	1	46	53	Y
20	122	Q9XGF0|Q9XGF0_TRITD	S.HIPGLERPS.Q	N	10.8	10045403	3.7	5032793	2	32.47	5960	5	2	10	N
53	1018	A0A446IHC0|A0A446IHC0_TRITD	Q.LQQPQQPLPQPQ.Q	Y	10.8	14007412	3.3	7013802	2	37.86	8675	1	114	125	N
35	969	H8Y0M9|H8Y0M9_9POAL	T.FPHQPQ.Q	N	10.72	7523605	0.8	3771878	2	30.06	4695	2	52	57	N
20	122	Q9XGF0|Q9XGF0_TRITD	Q.Q(-17.03)QQPVLPQ.Q	N	10.65	9194763	4.2	4607473	2	44.44	11947	2	71	78	Y
53	1193	A0A287EIM7|A0A287EIM7_HORVV	P.FPWQPQ.Q	N	10.65	8013810	4.0	4016993	2	44.62	12040	4	126	131	N
47	738	B0L965|B0L965_HORCH	Q.QLGQGQQPEQG.Y	Y	10.6	11685472	1.9	5852820	2	31.11	5254	1	439	449	N
20	122	Q9XGF0|Q9XGF0_TRITD	S.QQQPLP.P	N	10.54	7093759	2.9	3556962	2	33.90	6693	7	11	16	N
38	10175	O49958|O49958_TRITD	R.QLPQIPE.Q	N	10.47	8234440	3.3	4127306	2	41.53	10510	5	219	225	N
38	10175	O49958|O49958_TRITD	Q.Q(-17.03)QQPLLPQ.Q	N	10.42	9334919	3.5	4677549	2	46.32	12877	4	112	119	Y
35	969	H8Y0M9|H8Y0M9_9POAL	Q.QTFPQPQ.Q	N	10.39	8444079	3.3	4232126	2	35.67	7598	2	43	49	N
35	969	H8Y0M9|H8Y0M9_9POAL	S.IIWPQ.S	Y	10.37	6553693	3.5	3286931	2	44.46	11957	2	199	203	N
23	68	A0A446W0B5|A0A446W0B5_TRITD	Q.Q(-17.03)FPGQQQPFPPQQP.Y	N	10.33	16057576	3.8	8038891	2	52.25	15747	5	49	62	Y
35	969	H8Y0M9|H8Y0M9_9POAL	P.QQQFPQ.P	N	10.26	7743660	2.7	3881913	2	33.65	6568	6	57	62	N
35	969	H8Y0M9|H8Y0M9_9POAL	Q.Q(-17.03)PFPQPPQP.Q	Y	10.26	10174919	3.8	5097552	2	47.54	13474	9	83	91	Y
38	10175	O49958|O49958_TRITD	Q.QQQPLLPQ.Q	N	10.22	9505185	3.1	4762680	2	38.06	8766	2	112	119	N
38	10175	O49958|O49958_TRITD	H.IPSLEKPL.Q	Y	10.17	8955378	4.7	4487783	2	39.08	9276	1	26	33	N
29	26621	A0A446V2J2|A0A446V2J2_TRITD	V.QQQQFIGQQQPFPPQQP.Y	N	10.15	20229911	6.5	10125093	2	38.79	9134	1	46	62	N
41	42	A0A0E4G9A4|A0A0E4G9A4_TRITD	R.QQPGQGQQPEQGQQPG.Q	Y	10.13	16907659	0.9	8463910	2	30.48	4922	1	539	554	N
35	969	H8Y0M9|H8Y0M9_9POAL	P.QQQFPQPQ.Q	N	10.08	9994774	3.5	5007477	2	35.57	7546	1	57	64	N
32	63	K4N1X7|K4N1X7_TRITD	Q.QPGQGQQPGQGQPG.Y	Y	10.07	13626276	0.4	6823213	2	29.57	4446	1	345	358	N
38	10175	O49958|O49958_TRITD	P.Q(-17.03)QQQPLLPQ.Q	Y	10.07	10615505	4.8	5317851	2	45.60	12519	1	111	119	Y
20	122	Q9XGF0|Q9XGF0_TRITD	F.SQQQLPP.F	N	10.06	7964079	3.2	3992125	2	31.88	5654	1	83	89	N
20	122	Q9XGF0|Q9XGF0_TRITD	Q.QQPLPPQQT.L	N	10.03	10355349	3.2	5187764	2	33.94	6714	1	12	20	N
35	969	H8Y0M9|H8Y0M9_9POAL	Q.QLFPQ.P	N	10.03	6313329	3.4	3166748	2	39.18	9327	3	68	72	N
49	887	A0A446IHH8|A0A446IHH8_TRITD	G.LERPW.Q	N	10.03	6993704	3.0	3506935	2	36.49	8003	3	29	33	N
50	26765	Q40022|Q40022_HORVU	P.QQPPFCQ(+.98)QKPFPQ.Q	Y	10.01	15727395	3.6	7873798	2	36.08	7797	1	29	41	Y
45	1604	A0A446IHD3|A0A446IHD3_TRITD	S.SPEQQPTPQ.P	Y	9.99	10104669	1.6	5062415	2	29.82	4577	1	36	44	N
35	969	H8Y0M9|H8Y0M9_9POAL	Q.Q(-17.03)PQLPFPQQPQQP.F	N	9.87	15147517	4.0	7583862	2	52.12	15684	2	110	122	Y
23	68	A0A446W0B5|A0A446W0B5_TRITD	L.QPQNPSQQQPQ.E	N	9.86	12785952	-1.8	6403037	2	29.42	4366	1	29	39	N
20	122	Q9XGF0|Q9XGF0_TRITD	S.Q(-17.03)QQPLPPQ.Q	N	9.82	9174606	4.0	4597394	2	42.71	11095	2	11	18	Y
20	122	Q9XGF0|Q9XGF0_TRITD	Q.QPHQFPQQQP.C	N	9.8	12335890	6.5	6178058	2	31.50	5459	1	33	42	N
55	1084	A0A287EEX5|A0A287EEX5_HORVV	Q.PQQPFPQQPPQPFPQPQ.Q	Y	9.8	19849795	1.2	9934982	2	45.79	12616	3	268	284	N
20	122	Q9XGF0|Q9XGF0_TRITD	SHIPGLE.R	N	9.59	7513864	1.8	3767011	2	36.80	8160	8	1	7	N
39	1197	Q6EEY5|Q6EEY5_HORCH	Q.QLPQQHPFPQ.Q	Y	9.54	12186145	6.1	6103182	2	35.08	7295	1	54	63	N
53	1018	A0A446IHC0|A0A446IHC0_TRITD	L.Q(-17.03)QPQQPLPQ.P	Y	9.53	10455193	4.3	5237692	2	41.22	10350	1	115	123	Y
55	1084	A0A287EEX5|A0A287EEX5_HORVV	Q.PQ(+.98)PQQPSTLQPQQP.L	Y	9.52	15737736	2.0	7878956	2	35.12	7319	1	399	412	Y
21	207	D5FPE1|D5FPE1_TRITD	E.NSHIPGLE.R	N	9.49	8654294	3.7	4337235	2	36.14	7832	1	23	30	N
53	770	Q40055|Q40055_HORVU	Q.QPFPLQPQQPF.P	N	9.45	13256768	4.7	6638488	2	46.75	13089	1	206	216	N
35	969	H8Y0M9|H8Y0M9_9POAL	Q.Q(-17.03)PQQPFPQ.P	N	9.43	9514450	3.1	4767313	2	45.14	12294	3	100	107	Y
57	26825	A0A7H1K1W3|A0A7H1K1W3_TRITD	S.Q(-17.03)PVDPR.S	Y	9.34	6933445	5.6	3476815	2	33.55	6515	2	110	115	Y
20	122	Q9XGF0|Q9XGF0_TRITD	V.LPQQPP.F	N	9.33	6783701	2.2	3401931	2	33.56	6522	1	134	139	N
40	1425	A0A287EFG2|A0A287EFG2_HORVV	P.FPQQPIPQQPQPYPPQ.P	Y	9.31	18889471	3.6	9454842	2	46.01	12724	3	24	39	N
49	887	A0A446IHH8|A0A446IHH8_TRITD	P.FPQQPSFSQQQPPFS.Q	Y	9.31	17488158	3.5	8754182	2	36.25	7887	1	59	73	N
23	68	A0A446W0B5|A0A446W0B5_TRITD	Q.Q(-17.03)QPFPPQQP.Y	N	9.27	10484978	3.3	5252579	2	46.48	12955	2	54	62	Y
40	1425	A0A287EFG2|A0A287EFG2_HORVV	P.QQTPLPQ.G	N	9.27	8104236	1.8	4062198	2	34.57	7038	2	116	122	N
47	738	B0L965|B0L965_HORCH	T.FPHQPGQGQ.Q	Y	9.26	9944620	3.2	4982399	2	30.59	4984	3	515	523	N
39	1197	Q6EEY5|Q6EEY5_HORCH	M.PLLPQPP.Q	N	9.24	7604483	3.8	3812329	2	43.20	11339	2	66	72	N
44	939	A0A446IHF4|A0A446IHF4_TRITD	Q.QPQQPFPQPQQPFPQ.P	N	9.24	17908740	4.8	8964486	2	36.57	8043	1	120	134	N
43	1182	G9AYK6|G9AYK6_TRITD	Q.QQPPFSQQQQIP.V	N	9.21	14247048	5.2	7133634	2	41.18	10331	1	197	208	N
57	26825	A0A7H1K1W3|A0A7H1K1W3_TRITD	V.PSQPVDPR.S	Y	9.2	8944559	-0.9	4482348	2	29.34	4324	4	108	115	N
12	26598	H8Y0D1|H8Y0D1_HORVS	P.Q(-17.03)PFPPQQP.Y	N	9.17	9204392	4.2	4612288	2	46.74	13081	7	97	104	Y
29	26621	A0A446V2J2|A0A446V2J2_TRITD	F.RPQQPYPQPQ.P	N	9.17	12376204	2.7	6198191	2	31.13	5263	1	95	104	N
35	969	H8Y0M9|H8Y0M9_9POAL	Q.LPFPQ.Q	N	9.17	6003271	3.5	3011719	2	40.83	10155	4	78	82	N
23	68	A0A446W0B5|A0A446W0B5_TRITD	P.QPQPFPQPQP.F	N	9.08	11625770	-0.2	5822957	2	39.80	9638	2	116	125	N
53	770	Q40055|Q40055_HORVU	Q.PQLPFPQPQ(+.98)QPI.G	Y	9.06	13897292	3.7	6958745	2	42.90	11190	1	173	184	Y
32	63	K4N1X7|K4N1X7_TRITD	P.Q(-17.03)QSGQGQQPGQGQ.Q	N	9.04	13095647	3.2	6557917	2	31.43	5419	1	129	141	Y
20	122	Q9XGF0|Q9XGF0_TRITD	G.LERPSQQQPLPPQ.Q	N	9.02	15167998	3.1	7594095	2	34.33	6915	2	6	18	N
39	1197	Q6EEY5|Q6EEY5_HORCH	L.PQQHPFPQ.Q	Y	9	9774719	1.2	4897438	2	31.10	5248	1	56	63	N
23	68	A0A446W0B5|A0A446W0B5_TRITD	Q.QSYPQPQ.P	N	8.86	8463871	2.4	4242019	2	32.28	5866	1	142	148	N
20	122	Q9XGF0|Q9XGF0_TRITD	Q.Q(-17.03)QPVLPQQPPFS.Q	N	8.85	13476823	5.2	6748519	2	52.60	15917	2	130	141	Y
23	68	A0A446W0B5|A0A446W0B5_TRITD	Q.PYPQPQ.P	N	8.8	7283493	3.0	3651830	2	32.01	5723	1	62	67	N
35	969	H8Y0M9|H8Y0M9_9POAL	Q.Q(-17.03)PQQPFPQPQ.Q	N	8.79	11765564	2.6	5892870	2	45.32	12382	1	100	109	Y
45	1604	A0A446IHD3|A0A446IHD3_TRITD	W.EPHHPSSPEQQ(+.98)PTPQ.P	Y	8.74	16957488	4.7	8488856	2	28.88	4093	1	30	44	Y
20	122	Q9XGF0|Q9XGF0_TRITD	Q.Q(-17.03)QQPPFS.Q	N	8.73	8133657	3.7	4076916	2	44.89	12173	3	55	61	Y
34	26619	A0A446TL77|A0A446TL77_TRITD	L.PPIEPNVPPS.R	Y	8.73	10455443	1.7	5237803	2	38.37	8920	3	48	57	N
23	68	A0A446W0B5|A0A446W0B5_TRITD	Q.Q(-17.03)QFPGQQQPFPPQQP.Y	N	8.65	17338162	6.3	8679208	2	49.86	14604	5	48	62	Y
20	122	Q9XGF0|Q9XGF0_TRITD	F.SQQLPP.F	N	8.64	6683493	2.5	3351828	2	33.76	6624	1	121	126	N
38	10175	O49958|O49958_TRITD	Q.LGQWPQ.Q	Y	8.63	7273653	2.1	3646907	2	40.01	9741	3	288	293	N
55	1084	A0A287EEX5|A0A287EEX5_HORVV	Q.Q(-17.03)QFPQQPQQPFPQ.P	Y	8.63	15797419	3.6	7908811	2	48.48	13932	2	81	93	Y
11	26595	A0A446W0A1|A0A446W0A1_TRITD	P.FPQPQPFPPQLPYPQ.P	N	8.62	17798983	2.7	8909588	2	46.67	13049	1	81	95	N
47	738	B0L965|B0L965_HORCH	T.SSQQPGQGQQPE.Q	Y	8.54	12695586	-0.4	6357863	2	28.85	4077	1	238	249	N
53	1193	A0A287EIM7|A0A287EIM7_HORVV	Q.PQQSYPVQPQQPF.P	N	8.53	15427467	7.5	7723864	2	36.63	8076	1	342	354	N
53	770	Q40055|Q40055_HORVU	Q.QPFSWQPQ.Q	N	8.51	10164716	2.8	5092444	2	45.39	12417	1	144	151	N
55	1084	A0A287EEX5|A0A287EEX5_HORVV	P.QQSQQQFPQQPQ.E	Y	8.48	14706852	6.1	7363543	2	35.21	7364	2	196	207	N
31	538	A0A446V2Q9|A0A446V2Q9_TRITD	Q.QQPFPPQQPYPQPPQ.Q	Y	8.36	17758630	5.4	8889436	2	38.47	8973	1	54	68	N
41	42	A0A0E4G9A4|A0A0E4G9A4_TRITD	Q.GQQPEQGQQPGQGQ.Q	Y	8.36	14656545	-3.1	7338323	2	29.43	4374	1	544	557	N
11	26595	A0A446W0A1|A0A446W0A1_TRITD	P.FPPQLP.Y	N	8.34	6973799	3.9	3496986	2	45.04	12244	4	87	92	N
23	68	A0A446W0B5|A0A446W0B5_TRITD	L.PQLPYPQPQPFPPQQSYPQPQ.P	N	8.3	24612065	4.1	12316156	2	46.20	12816	1	128	148	N
53	1193	A0A287EIM7|A0A287EIM7_HORVV	F.PWQPQ.Q	N	8.29	6543126	1.1	3281639	2	34.36	6930	2	127	131	N
11	26595	A0A446W0A1|A0A446W0A1_TRITD	L.Q(-17.03)PFPQPQ(+.98)PFPPQ.L	N	8.22	13906556	3.9	6963378	2	48.79	14083	1	79	90	Y
53	1193	A0A287EIM7|A0A287EIM7_HORVV	Q.SYPVQPQQPFPQPQ.P	N	8.22	16397994	-0.2	8209068	2	36.99	8252	1	345	358	N
23	68	A0A446W0B5|A0A446W0B5_TRITD	P.QQPYPQPQ.P	N	8.12	9844665	6.2	4932436	2	33.88	6684	1	60	67	N
22	623	Q9XGE9|Q9XGE9_TRITD	P.QQFPQ.Q	N	8.1	6463074	2.0	3241616	2	33.26	6368	5	47	51	N
11	26595	A0A446W0A1|A0A446W0A1_TRITD	L.QPFPQ.P	N	8.06	6153016	2.1	3086587	2	35.57	7545	2	79	83	N
38	10175	O49958|O49958_TRITD	R.Q(-17.03)LPQIPEQ.S	N	7.98	9344760	4.6	4682474	2	50.84	15075	3	219	226	Y
12	26598	H8Y0D1|H8Y0D1_HORVS	Q.PQPFPQ(+.98)PQPFPPQLP.Y	Y	7.97	17148718	3.4	8584461	2	53.60	16386	1	78	92	Y
40	1425	A0A287EFG2|A0A287EFG2_HORVV	P.QQPFPPQQPF.P	N	7.95	12125928	5.7	6073071	2	43.09	11287	1	73	82	N
45	1604	A0A446IHD3|A0A446IHD3_TRITD	R.AAWEPH.H	Y	7.86	7093184	2.1	3556672	2	32.11	5775	2	27	32	N
53	770	Q40055|Q40055_HORVU	F.PQPQQPNPQQPQQPFP.R	Y	7.86	18549012	4.6	9284622	2	37.31	8413	2	101	116	N
21	207	D5FPE1|D5FPE1_TRITD	Q.ILPQQPP.F	N	7.76	7914541	3.6	3967357	2	36.80	8159	1	201	207	N
53	1193	A0A287EIM7|A0A287EIM7_HORVV	I.PYQPQ.Q	N	7.76	6312966	1.2	3166559	2	31.48	5446	1	220	224	N
39	1197	Q6EEY5|Q6EEY5_HORCH	Q.Q(-17.03)HPFPQ.Q	N	7.74	7353340	2.2	3686751	2	37.10	8310	3	58	63	Y
39	1197	Q6EEY5|Q6EEY5_HORCH	L.PQQHPFPQ(+.98)Q(+.98)MPLLPQPPQ.F	Y	7.73	21090354	1.5	10555266	2	44.12	11788	1	56	73	Y
11	26595	A0A446W0A1|A0A446W0A1_TRITD	L.LQIPE.Q	N	7.72	5983326	3.2	3001745	2	39.42	9449	1	184	188	N
39	1197	Q6EEY5|Q6EEY5_HORCH	Y.PQWQPVPQ.Q	Y	7.72	9784923	0.3	4902536	2	40.02	9745	1	22	29	N
35	969	H8Y0M9|H8Y0M9_9POAL	P.Q(-17.03)QQFPQ.P	N	7.66	7573395	2.1	3796778	2	41.93	10712	2	57	62	Y
23	68	A0A446W0B5|A0A446W0B5_TRITD	Q.PQNPSQQQPQ.E	N	7.65	11505366	0.1	5762756	2	28.64	3968	1	30	39	N
39	1197	Q6EEY5|Q6EEY5_HORCH	Q.GMPIYP.Q	Y	7.6	6763254	3.2	3391711	2	42.25	10871	1	204	209	N
55	1084	A0A287EEX5|A0A287EEX5_HORVV	Q.PFPQQPQQPFRQ(+.98)PQ.Q	Y	7.59	17228478	7.0	8624372	2	38.88	9179	1	356	369	Y
12	26598	H8Y0D1|H8Y0D1_HORVS	V.Q(-17.03)QQQFLGQQQTFPPQQP.Y	Y	7.53	20099595	4.9	10059919	2	38.12	8800	1	46	62	Y
32	63	K4N1X7|K4N1X7_TRITD	Q.QPGQGQ(+.98)QGQQPGQGQ.Q	Y	7.51	15226760	0.0	7623453	2	29.56	4438	1	315	329	Y
44	939	A0A446IHF4|A0A446IHF4_TRITD	Q.QPLIQP.Y	N	7.45	6944014	3.2	3482090	2	42.58	11034	1	147	152	N
38	10175	O49958|O49958_TRITD	Q.Q(-17.03)LGQWPQ.Q	Y	7.42	8383973	4.1	4202076	2	53.04	16122	1	287	293	Y
43	1182	G9AYK6|G9AYK6_TRITD	Q.QQPPFSQQSPISQQ.Q	Y	7.42	15987688	5.9	8003964	2	40.80	10141	2	146	159	N
53	1193	A0A287EIM7|A0A287EIM7_HORVV	P.QQSYPVQPQQPFPQ.P	N	7.38	16708052	3.9	8364131	2	36.61	8063	2	343	356	N
32	63	K4N1X7|K4N1X7_TRITD	Q.PGQGQQGQQPGQGQQPG.Q	Y	7.33	16757662	2.1	8388922	2	30.20	4770	1	316	332	N
29	26621	A0A446V2J2|A0A446V2J2_TRITD	P.FPQPQLPYSQPQ.P	N	7.32	14287037	5.2	7153629	2	34.43	6967	1	81	92	N
38	10175	O49958|O49958_TRITD	S.LEKPL.Q	N	7.32	5983690	1.8	3001923	2	31.56	5487	5	29	33	N
35	969	H8Y0M9|H8Y0M9_9POAL	Q.Q(-17.03)PFPQPPQPQ.Q	Y	7.3	11455505	5.2	5737855	2	47.98	13689	1	83	92	Y
53	770	Q40055|Q40055_HORVU	P.QQPFPRQ.P	N	7.19	8994613	2.6	4507391	2	31.71	5565	1	112	118	N
40	1425	A0A287EFG2|A0A287EFG2_HORVV	P.QQPPFWQ(+.98)Q(+.98)KPFPQQPP.F	Y	7.15	19789576	2.4	9904885	2	43.63	11549	1	84	99	Y
12	26598	H8Y0D1|H8Y0D1_HORVS	Q.PFPTQQPYPQPQPFPQP.Q	Y	7.06	19929734	2.3	9974963	2	44.81	12136	1	68	84	N
55	1084	A0A287EEX5|A0A287EEX5_HORVV	L.QQPQQPFPLQ(+.98)PEQ(+.98)IIP.Q	Y	7.05	18889570	1.6	9454873	2	47.13	13274	1	164	179	Y
53	1193	A0A287EIM7|A0A287EIM7_HORVV	Q.QPFPQPQQPIPYQPQ.Q	N	6.99	17918944	5.0	8969590	2	46.78	13099	1	210	224	N
38	10175	O49958|O49958_TRITD	I.Q(-17.03)QQPQPFPQ.Q	Y	6.92	10795035	5.2	5407618	2	44.58	12019	1	53	61	Y
53	1018	A0A446IHC0|A0A446IHC0_TRITD	Q.AFPQPQ.Q	N	6.81	6863387	2.6	3441775	2	35.65	7586	1	67	72	N
44	939	A0A446IHF4|A0A446IHF4_TRITD	Q.PQQAQLP.F	Y	6.72	7804130	3.0	3912149	2	33.85	6665	1	90	96	N
55	1084	A0A287EEX5|A0A287EEX5_HORVV	F.PQQPQQPQQPFPQPQ.Q	Y	6.66	17718641	2.3	8869413	2	36.95	8236	2	107	121	N
32	63	K4N1X7|K4N1X7_TRITD	Q.PGQGQQGQQ(+.98)PGQGQ.Q	Y	6.59	13946174	-1.0	6983152	2	29.41	4360	1	316	329	Y
53	770	Q40055|Q40055_HORVU	P.QQPFPQPQQ(+.98)PNPQQPQ.Q	Y	6.59	18868911	4.3	9444568	2	36.08	7801	1	97	112	Y
57	26825	A0A7H1K1W3|A0A7H1K1W3_TRITD	S.IYSPGKP.Y	Y	6.59	7604119	2.7	3812143	2	30.90	5143	1	70	76	N
55	1084	A0A287EEX5|A0A287EEX5_HORVV	Q.PQQPFPQQ(+.98)PPQPFPQPQQPFP.W	Y	6.54	24551960	5.1	8194102	3	36.94	8229	1	268	288	Y
55	1084	A0A287EEX5|A0A287EEX5_HORVV	P.QQPFPLQSQQPFP.Q	Y	6.53	15407673	3.2	7713934	2	36.88	8198	1	346	358	N
21	207	D5FPE1|D5FPE1_TRITD	Q.QQILPQ.Q	N	6.52	7254072	3.4	3637121	2	37.25	8383	1	199	204	N
20	122	Q9XGF0|Q9XGF0_TRITD	Q.Q(-17.03)QQQPPL.S	N	6.5	8204079	3.3	4112126	2	43.22	11351	1	46	52	Y
47	738	B0L965|B0L965_HORCH	S.ATFPQQPGQGQQPEQG.Y	Y	6.48	16967805	2.4	8493996	2	36.40	7960	1	200	215	N
53	770	Q40055|Q40055_HORVU	Q.PFPLQPQ(+.98)LPFPQPQ.Q	Y	6.48	16338503	3.1	8179349	2	47.77	13588	2	168	181	Y
23	68	A0A446W0B5|A0A446W0B5_TRITD	G.QQQPFPPQQPYPQPQ.P	N	6.44	18068689	2.7	9044442	2	34.82	7165	1	53	67	N
53	1193	A0A287EIM7|A0A287EIM7_HORVV	S.YPVQ(+.98)PQQPFPQPQP.V	N	6.44	16508042	6.1	8264144	2	38.81	9144	1	346	359	Y
38	10175	O49958|O49958_TRITD	S.HIPSLEKP.L	Y	6.43	9195127	2.5	4607647	2	32.64	6052	1	25	32	N
53	770	Q40055|Q40055_HORVU	P.QQPFPLQPQQPFPQ.Q	N	6.39	16788467	6.2	8404358	2	47.70	13555	1	205	218	N
20	122	Q9XGF0|Q9XGF0_TRITD	Q.QPHQFPQ.Q	N	6.37	8804191	1.7	4412176	2	30.53	4952	1	33	39	N
20	122	Q9XGF0|Q9XGF0_TRITD	P.QQPPFSQQQQQP.I	N	6.34	14396793	1.9	7208483	2	36.17	7847	1	165	176	N
20	122	Q9XGF0|Q9XGF0_TRITD	S.HIPGLE.R	N	6.32	6643544	2.7	3331854	2	35.63	7577	3	2	7	N
20	122	Q9XGF0|Q9XGF0_TRITD	Q.Q(-17.03)LPQIPQ.Q	N	6.29	8054334	4.8	4037259	2	51.21	15251	7	249	255	Y
12	26598	H8Y0D1|H8Y0D1_HORVS	Q.Q(-17.03)PYPQPQPFPQPQP.F	Y	6.28	16307780	6.1	8164012	2	50.16	14748	3	73	86	Y
32	63	K4N1X7|K4N1X7_TRITD	S.GQGQQPGQGQQPG.Q	Y	6.27	12655748	-2.6	6337930	2	28.40	3849	1	132	144	N
35	969	H8Y0M9|H8Y0M9_9POAL	Q.Q(-17.03)PQQPFP.Q	N	6.26	8233864	4.4	4127023	2	48.14	13767	1	100	106	Y
53	1193	A0A287EIM7|A0A287EIM7_HORVV	Q.PFPWQP.Q	N	6.26	7703751	3.0	3861960	2	47.90	13648	2	125	130	N
39	1197	Q6EEY5|Q6EEY5_HORCH	P.QQQPFAQPQQPLTQQP.Y	Y	6.24	18629275	6.1	9324767	2	34.07	6782	1	76	91	N
11	26595	A0A446W0A1|A0A446W0A1_TRITD	S.QQPYLQLQP.F	N	6.22	11135818	3.9	5578004	2	46.55	12990	1	72	80	N
32	63	K4N1X7|K4N1X7_TRITD	G.QQPGQGQQGQ(+.98)QP.G	Y	6.21	12805745	-0.8	6412940	2	28.72	4011	1	314	325	Y
32	63	K4N1X7|K4N1X7_TRITD	Y.PTSPQQPGQG.Q	N	6.19	9954672	-0.7	4987405	2	29.14	4226	1	161	170	N
55	1084	A0A287EEX5|A0A287EEX5_HORVV	Q.QPFPQQPPQPFPQPQQPFP.W	Y	6.17	22291006	2.6	7440427	3	48.64	14010	1	270	288	N
34	26619	A0A446TL77|A0A446TL77_TRITD	K.FTPIEK.M	Y	6.16	7334010	2.2	3677086	2	31.58	5500	1	232	237	N
28	5207	A0A446W0C7|A0A446W0C7_TRITD	P.PQQPYPQPQPFPSQ(+.98)Q(+.98)PLPQ.P	Y	6.14	22030586	2.8	11025397	2	36.58	8050	1	59	77	Y
20	122	Q9XGF0|Q9XGF0_TRITD	I.PGLERP.S	N	6.12	6673653	0.5	3346901	2	30.21	4777	1	4	9	N
20	122	Q9XGF0|Q9XGF0_TRITD	Q.QPVLPQ.Q	N	5.96	6803857	2.5	3412010	2	36.20	7861	1	73	78	N
38	10175	O49958|O49958_TRITD	Q.QQPLLPQQPPFS.Q	Y	5.96	13787245	5.7	6903734	2	45.15	12300	1	113	124	N
20	122	Q9XGF0|Q9XGF0_TRITD	Q.Q(-17.03)QQPIPPQQPP.F	N	5.94	12396248	3.4	6208218	2	44.25	11854	1	173	183	Y
20	122	Q9XGF0|Q9XGF0_TRITD	Q.PLPPQQT.L	N	5.86	7794177	2.6	3907171	2	33.09	6280	1	14	20	N
39	1197	Q6EEY5|Q6EEY5_HORCH	Q.Q(-17.03)QPFPQ.Q	N	5.79	7263337	3.2	3641753	2	45.02	12238	1	30	35	Y
55	1084	A0A287EEX5|A0A287EEX5_HORVV	P.QPQQPFPQPHQPFP.S	Y	5.79	16718157	5.5	8369197	2	37.23	8373	1	119	132	N
47	738	B0L965|B0L965_HORCH	T.FPHQPGQG.Q	Y	5.78	8664034	2.0	4342099	2	30.54	4953	1	515	522	N
53	770	Q40055|Q40055_HORVU	L.Q(-17.03)PQQPFPLQPQPPQ.Q	N	5.76	16118044	-0.5	8069091	2	37.09	8306	1	84	97	Y
32	63	K4N1X7|K4N1X7_TRITD	T.SPQQPGQGKQPGQGQ.Q	Y	5.75	15207332	-1.6	7613726	2	27.41	3369	1	363	377	N
29	26621	A0A446V2J2|A0A446V2J2_TRITD	S.QPQPFRPQQPYPQPQ.P	N	5.73	18349114	6.0	9184684	2	37.74	8616	1	90	104	N
53	1018	A0A446IHC0|A0A446IHC0_TRITD	Q.QPQLPFPQQPQQPFPQPQ.Q	N	5.63	21290693	7.5	7107023	3	46.81	13115	1	88	105	N
56	1273	sw|P06471|HOR3_HORVU	Q.PFPQQPPFWQQ(+.98)QP.V	N	5.63	16247673	5.7	8133956	2	38.75	9112	1	59	71	Y
53	770	Q40055|Q40055_HORVU	L.Q(-17.03)PQQPFPLQPQPPQQP.F	N	5.61	18369158	6.0	9194706	2	38.14	8809	1	84	99	Y
55	1084	A0A287EEX5|A0A287EEX5_HORVV	P.QQPFPQPHQPFPS.Q	Y	5.59	15337365	-2.0	7678740	2	35.93	7726	1	121	133	N
23	68	A0A446W0B5|A0A446W0B5_TRITD	P.QPQPFLPQ(+.98)LPYPQPQP.P	N	5.58	18749567	3.3	9384886	2	47.42	13418	1	65	80	Y
47	738	B0L965|B0L965_HORCH	T.IVFPH.Q	Y	5.55	6113431	2.8	3066797	2	36.26	7891	2	817	821	N
40	1425	A0A287EFG2|A0A287EFG2_HORVV	C.Q(-17.03)QLPQIPEQ.F	N	5.53	10625345	5.3	5322773	2	49.07	14220	1	185	193	Y
20	122	Q9XGF0|Q9XGF0_TRITD	Q.QQPHQFPQ.Q	N	5.52	10084777	2.3	5052473	2	31.14	5267	1	32	39	N
35	969	H8Y0M9|H8Y0M9_9POAL	Q.Q(-17.03)QFPQPQ.Q	N	5.51	8543923	3.3	4282048	2	44.03	11744	1	58	64	Y
32	63	K4N1X7|K4N1X7_TRITD	G.YYPISPQ.Q	Y	5.49	8664174	2.7	4342171	2	39.95	9712	2	227	233	N
53	1193	A0A287EIM7|A0A287EIM7_HORVV	Q.PQQPFPQPQ(+.98)QPIAHQPQ.Q	N	5.48	19659696	-0.2	9839918	2	38.20	8837	1	285	301	Y
55	1084	A0A287EEX5|A0A287EEX5_HORVV	P.QQPFPQ(+.98)QPPQ.P	Y	5.45	11945669	6.9	5982949	2	38.96	9219	1	269	278	Y
12	26598	H8Y0D1|H8Y0D1_HORVS	Q.PFPPQLPYPQPQPFPPQQP.Y	Y	5.44	21991152	2.2	7340473	3	49.85	14598	1	86	104	N
29	26621	A0A446V2J2|A0A446V2J2_TRITD	S.QPQPFRPQQPYPQ(+.98)PQPQ.Y	N	5.44	20610068	6.2	10315171	2	38.22	8845	1	90	106	Y
20	122	Q9XGF0|Q9XGF0_TRITD	S.Q(-17.03)QQPVLPQQPPF.S	N	5.43	13887089	3.9	6953644	2	43.24	11359	1	129	140	Y
35	969	H8Y0M9|H8Y0M9_9POAL	Q.QPQLPFPQQPFPQPPQ.P	Y	5.43	18729521	-1.5	9374819	2	46.60	13012	1	75	90	N
29	26730	Q5NDA5|Q5NDA5_TRITD	P.QPQPRYSQPQQP.I	Y	5.41	14527109	3.9	7273655	2	33.53	6506	1	102	113	N
49	887	A0A446IHH8|A0A446IHH8_TRITD	F.PQQPPFSQQQQQQPFPQ.Q	Y	5.4	20369703	6.3	10194989	2	45.71	12573	1	45	61	N
20	122	Q9XGF0|Q9XGF0_TRITD	S.QQQLP.P	N	5.39	6123231	1.2	3071692	2	33.36	6419	2	84	88	N
39	1197	Q6EEY5|Q6EEY5_HORCH	G.Q(-17.03)GMPIYPQ.Q	Y	5.34	9154160	3.7	4587169	2	50.48	14900	1	203	210	Y
55	1084	A0A287EEX5|A0A287EEX5_HORVV	L.QPQPQQP.S	N	5.33	8214031	1.0	4117093	2	29.63	4475	1	398	404	N
53	1018	A0A446IHC0|A0A446IHC0_TRITD	T.TTTANIQVDPSGQVQ(+.98)WPQ.Q	Y	5.32	19699381	4.5	6576562	3	47.72	13564	1	16	33	Y
47	738	B0L965|B0L965_HORCH	T.ATFPQQPGQGQ.Q	Y	5.3	11575465	3.7	5797827	2	35.72	7624	1	177	187	N
23	68	A0A446W0B5|A0A446W0B5_TRITD	Q.SYPQPQ.P	N	5.26	7183286	1.9	3601722	2	31.53	5472	1	143	148	N
44	942	A0A446IHD7|A0A446IHD7_TRITD	P.Q(-17.03)QPQQPFPQ(+.98)QPQQQFPQP.Q	N	5.21	21590071	1.7	10805127	2	44.26	11861	1	109	126	Y
55	1084	A0A287EEX5|A0A287EEX5_HORVV	L.Q(-17.03)PQQPFPQQPPQP.F	Y	5.21	14987205	5.5	7503716	2	46.94	13178	1	267	279	Y
20	122	Q9XGF0|Q9XGF0_TRITD	Q.Q(-17.03)QQPIPPQQPPF.S	N	5.2	13866931	4.6	6943570	2	51.79	15528	1	173	184	Y
20	122	Q9XGF0|Q9XGF0_TRITD	I.QQQPHQFPQ.Q	N	5.18	11365363	6.6	5692792	2	31.19	5297	1	31	39	N
38	10175	O49958|O49958_TRITD	R.Q(-17.03)LPQIPE.Q	N	5.18	8064174	3.0	4042172	2	52.69	15955	1	219	225	Y
55	1084	A0A287EEX5|A0A287EEX5_HORVV	L.QPQQPFPQQPPQPFPQPQ.Q	Y	5.17	21130381	7.4	10575342	2	54.44	16753	1	267	284	N
55	1084	A0A287EEX5|A0A287EEX5_HORVV	P.Q(-17.03)QQFPQ(+.98)QPQQPFPQ.P	Y	5.13	17087845	3.2	8554023	2	46.07	12751	1	80	93	Y
53	1193	A0A287EIM7|A0A287EIM7_HORVV	S.YPVQPQQPFPQP.Q	N	5.1	14247087	6.4	7133662	2	54.72	16884	1	346	357	N
23	68	A0A446W0B5|A0A446W0B5_TRITD	Q.PQPFPQPQPFLPQLP.Y	Y	5.09	17299191	3.0	8659694	2	51.10	15202	1	117	131	N
53	1193	A0A287EIM7|A0A287EIM7_HORVV	Q.QPFPQPQQPIPYQ.P	N	5.09	15667831	5.8	7844033	2	47.44	13427	1	210	222	N
12	26598	H8Y0D1|H8Y0D1_HORVS	G.Q(-17.03)QQTFPPQQPYPQPQ.P	Y	5.01	17938373	4.8	8979302	2	52.08	15667	1	53	67	Y

## Sheet: Bulel II
Protein Group	Protein ID	Protein Accession	Peptide	Unique	-10lgP	Mass	ppm	m/z	Z	RT	Scan	#Spec	Start	End	PTM
29	63	K4N1X7|K4N1X7_TRITD	Q.Q(-17.03)SGQGQQPGQGQQPR.Q	Y	35.46	15627185	2.6	7823685	2	30.24	3878	5	636	650	Y
21	68	A0A446W0B5|A0A446W0B5_TRITD	L.PQLPYPQPQPFPPQQS.Y	N	32.38	18479205	4.4	9249716	2	45.49	11532	9	128	143	N
35	32047	A0A446JGR8|A0A446JGR8_TRITD	R.IASEPQHPSSPEQQPT.L	Y	30.48	17318064	1.6	8669119	2	31.77	4649	5	27	42	N
11	26595	A0A446W0A1|A0A446W0A1_TRITD	L.QLQPFPQPQPFPPQLP.Y	N	28.55	18579777	5.1	9300008	2	51.36	14333	9	77	92	N
35	32047	A0A446JGR8|A0A446JGR8_TRITD	A.SEPQHPSSPEQQPT.L	Y	28.31	15476852	1.7	7748512	2	29.88	3702	6	29	42	N
17	122	Q9XGF0|Q9XGF0_TRITD	Q.QQQPIPPQQPPFS.Q	Y	27.28	14907517	4.1	7463862	2	43.18	10401	4	173	185	N
11	26595	A0A446W0A1|A0A446W0A1_TRITD	L.QPFPQPQPFPPQLP.Y	N	27.11	16168351	3.9	8094280	2	49.85	13619	8	79	92	N
37	26619	A0A446TL77|A0A446TL77_TRITD	H.NRPVLPPIEPNVPPS.R	Y	26.38	16248937	3.3	8134568	2	41.1	9361	6	43	57	N
37	26619	A0A446TL77|A0A446TL77_TRITD	H.NRPVLPPIEPN.V	Y	26.38	12446876	4.6	6233539	2	38.81	8204	5	43	53	N
11	26595	A0A446W0A1|A0A446W0A1_TRITD	Q.PFPQPQPFPPQLP.Y	N	25.21	14887765	4.6	7453989	2	50.64	13991	11	80	92	N
11	26595	A0A446W0A1|A0A446W0A1_TRITD	Q.QFPGQQQPFPPQQP.Y	N	25.05	16227841	4.4	8124028	2	43.8	10709	13	49	62	N
34	26774	A0A446XL61|A0A446XL61_TRITD	L.HWPLPP.S	Y	24.76	7453911	2.9	3737039	2	40.29	8953	13	40	45	N
35	32047	A0A446JGR8|A0A446JGR8_TRITD	A.SEPQHPSSPEQ.Q	Y	24.56	12215261	2.8	6117720	2	28.45	3025	2	29	39	N
35	32047	A0A446JGR8|A0A446JGR8_TRITD	R.IASEPQHPSSPE.Q	Y	24.52	12775887	2.2	6398030	2	30.75	4131	2	27	38	N
21	68	A0A446W0B5|A0A446W0B5_TRITD	L.PQLPYPQPQPFPPQ.Q	N	24.36	16328300	3.4	8174250	2	46.75	12148	10	128	141	N
60	738	B0L965|B0L965_HORCH	T.SSQQPGQGQQPEQG.Y	Y	23.76	14546385	2.3	7283282	2	29.23	3387	2	238	251	N
17	122	Q9XGF0|Q9XGF0_TRITD	SHIPGLERPS.Q	Y	23.22	10915723	4	3648661	3	33.21	5382	5	1	10	N
11	26595	A0A446W0A1|A0A446W0A1_TRITD	F.PQPQPFPPQLP.Y	N	22.35	12446553	3.8	6233373	2	46.96	12246	14	82	92	N
25	538	A0A446V2Q9|A0A446V2Q9_TRITD	P.PQQPYPQPPQQP.I	Y	21.68	14036833	3.9	7028517	2	36.83	7221	5	59	70	N
15	449	A0A446W085|A0A446W085_TRITD	S.PYPQPQPFPPQQP.Y	N	21.67	15197458	4.6	7608837	2	42.97	10301	16	99	111	N
17	122	Q9XGF0|Q9XGF0_TRITD	R.PSQQQPLPPQQT.L	Y	21.65	13476782	4.3	6748492	2	35.13	6361	8	9	20	N
62	1972	A0A446YMF0|A0A446YMF0_TRITD	V.EAPEEEAPKPK.P	Y	21.54	12236033	2.5	4088760	3	28.23	2948	2	207	217	N
17	122	Q9XGF0|Q9XGF0_TRITD	Q.QQQPVLPQQPS.F	Y	21.4	12486462	4.3	6253331	2	37.47	7544	1	71	81	N
43	1084	A0A287EEX5|A0A287EEX5_HORVV	Q.QQFPQQPQQPFPQ.P	Y	21.22	15967684	4.6	7993951	2	41.34	9483	3	81	93	N
33	1197	Q6EEY5|Q6EEY5_HORCH	M.PLLPQPPQFPQ.Q	Y	21.2	12606866	5.1	6313538	2	48.27	12872	11	66	76	N
41	42	A0A0E4G9A4|A0A0E4G9A4_TRITD	Q.QLEQGQQPGQGQ.Q	Y	21.12	12966058	2.4	6493118	2	30.9	4210	2	466	477	N
25	538	A0A446V2Q9|A0A446V2Q9_TRITD	F.LGQQQPFPPQQP.Y	N	21	13636884	4.7	6828547	2	39.61	8614	19	51	62	N
29	63	K4N1X7|K4N1X7_TRITD	T.SLQQPGQGQQPGQGQ.P	N	20.83	15367280	2.1	7693729	2	32.91	5233	2	342	356	N
29	63	K4N1X7|K4N1X7_TRITD	Q.WQQPGQGQQPGQGQ.Q	Y	20.82	15226913	3.2	7623553	2	35.01	6303	3	238	251	N
35	32047	A0A446JGR8|A0A446JGR8_TRITD	A.SEPQHPSSPE.Q	Y	20.82	10934675	2.9	5477426	2	28.21	2942	3	29	38	N
47	1604	A0A446IHD3|A0A446IHD3_TRITD	H.HPSSPEQQPTPQ.P	Y	20.67	13316106	2	6668139	2	29.23	3386	5	33	44	N
33	1197	Q6EEY5|Q6EEY5_HORCH	M.PLLPQPPQFP.Q	Y	19.89	11326281	3.8	5673234	2	49.8	13595	7	66	75	N
41	42	A0A0E4G9A4|A0A0E4G9A4_TRITD	Q.GQQPGQSQQPGQGQ.Q	Y	19.87	14236440	1.5	7128303	2	28.82	3188	1	491	504	N
28	26596	A0A446W0B4|A0A446W0B4_TRITD	Q.HFPGQQQPFPPQQP.Y	Y	19.5	16317844	2	8169011	2	39.09	8351	4	57	70	N
17	122	Q9XGF0|Q9XGF0_TRITD	F.SQQLPPFS.Q	Y	19.42	9024498	4.4	4522341	2	42.96	10294	10	121	128	N
39	26670	Q41602|Q41602_TRITD	Q.QTFPQQPQLPFPQ.Q	Y	19.42	15547831	5.2	7784028	2	47.9	12699	1	97	109	N
17	122	Q9XGF0|Q9XGF0_TRITD	L.SQQQQPPFS.Q	N	19.3	10454829	3.1	5237504	2	36.09	6851	5	53	61	N
50	292	A0A446TRT1|A0A446TRT1_TRITD	L.GGIGGDVEGPTGGM.G	Y	19.27	12025237	4	6022715	2	40.94	9282	4	423	436	N
11	26595	A0A446W0A1|A0A446W0A1_TRITD	Q.QQFPGQQQPFPPQQP.Y	N	19.23	17508427	4	8764321	2	42.47	10053	5	48	62	N
17	122	Q9XGF0|Q9XGF0_TRITD	S.QQQLPPFS.Q	Y	19.09	9434763	2.6	4727467	2	41.91	9776	4	84	91	N
43	1084	A0A287EEX5|A0A287EEX5_HORVV	F.PQQPQQPFPQPQ.Q	N	18.83	14186942	2.7	7103563	2	38.46	8027	3	84	95	N
17	122	Q9XGF0|Q9XGF0_TRITD	Q.Q(-17.03)QQPIPPQQPPFS.Q	Y	18.78	14737252	3.7	7378726	2	50.62	13983	3	173	185	Y
29	63	K4N1X7|K4N1X7_TRITD	L.QQPGQGQQPGQGQPG.Y	Y	18.76	14906862	2.5	7463522	2	30.28	3900	4	344	358	N
17	122	Q9XGF0|Q9XGF0_TRITD	L.ERPSQQQPLPPQ.Q	Y	18.62	14037157	2.3	7028668	2	32.29	4913	6	7	18	N
36	1174	Q9FEQ2|Q9FEQ2_TRITD	F.SQQQQPPYS.Q	Y	18.35	10614778	3.3	5317479	2	32.61	5075	3	94	102	N
29	63	K4N1X7|K4N1X7_TRITD	Q.QSGQGQQPGQGQQPGQ.R	Y	18.16	16087240	0.2	8053694	2	29.03	3288	2	130	145	N
11	26595	A0A446W0A1|A0A446W0A1_TRITD	P.GQQQPFPPQQP.Y	N	18.15	12506044	4.3	6263121	2	39.04	8321	10	52	62	N
61	29263	A0A649UJX9|A0A649UJX9_HORVV	A.VGHPEWEFPN.D	Y	17.86	12105406	3.5	6062797	2	41.24	9433	2	222	231	N
12	26598	H8Y0D1|H8Y0D1_HORVS	Q.QPYPQPQPFPQPQP.F	Y	17.78	16478044	3.6	8249124	2	43.76	10690	3	73	86	N
17	122	Q9XGF0|Q9XGF0_TRITD	F.SQQQLPPFS.Q	Y	17.74	10305083	4.6	5162638	2	41.35	9489	8	83	91	N
21	68	A0A446W0B5|A0A446W0B5_TRITD	P.QPPYPQPQP.F	Y	17.58	10505134	3.8	5262660	2	35.74	6673	4	79	87	N
56	26825	A0A7H1K1W3|A0A7H1K1W3_TRITD	L.PVPSQPVDPR.S	Y	17.57	10905770	4.2	5462981	2	32.63	5088	2	106	115	N
29	63	K4N1X7|K4N1X7_TRITD	W.QQPGQGQQPGQGQ.Q	N	17.5	13366119	1.7	6693144	2	28.73	3148	2	239	251	N
21	68	A0A446W0B5|A0A446W0B5_TRITD	Q.PQPFPQPQP.F	N	17.46	10345184	3.5	5182683	2	39.1	8354	13	117	125	N
39	26670	Q41602|Q41602_TRITD	Q.SQQPQQPFPQPQ.Q	N	17.46	14086735	4.2	7053469	2	38.24	7919	5	128	139	N
17	122	Q9XGF0|Q9XGF0_TRITD	S.QQQQPPFS.Q	N	17.45	9584508	3.1	4802342	2	36.29	6951	3	54	61	N
41	42	A0A0E4G9A4|A0A0E4G9A4_TRITD	Q.QSGQGQQPGQSQQPGQGQ.Q	Y	17.42	18238147	1.9	6089467	3	29.16	3350	2	487	504	N
31	969	H8Y0M9|H8Y0M9_9POAL	F.PQQPFPQPPQP.Q	Y	17.36	12596299	3.9	6308246	2	39.14	8373	17	81	91	N
17	122	Q9XGF0|Q9XGF0_TRITD	F.SQQQQPVLPQQPS.F	Y	17.33	14637368	3.9	7328785	2	37.56	7589	1	69	81	N
11	26595	A0A446W0A1|A0A446W0A1_TRITD	Q.PQPFPPQLP.Y	N	17.31	10195439	4.1	5107813	2	46.48	12019	3	84	92	N
25	538	A0A446V2Q9|A0A446V2Q9_TRITD	P.PQQPYPQ(+.98)PPQQP.I	Y	17.2	14046674	5.6	7033448	2	37.42	7517	3	59	70	Y
29	63	K4N1X7|K4N1X7_TRITD	Q.WQQPGQGQQPGQG.Q	Y	17.12	13946327	1.5	6983246	2	34.85	6220	1	238	250	N
11	26595	A0A446W0A1|A0A446W0A1_TRITD	Q.PFPPQLPYPQPQ.S	N	16.79	14077186	4.8	7048700	2	47.03	12280	7	86	97	N
56	26825	A0A7H1K1W3|A0A7H1K1W3_TRITD	A.LPVPSQPVDPR.S	Y	16.78	12036611	1.9	6028390	2	37.13	7369	2	105	115	N
29	63	K4N1X7|K4N1X7_TRITD	Q.QGQQPGQGQQPGQGQ.Q	Y	16.72	15216920	-0.2	7618531	2	29.09	3319	3	321	335	N
43	1084	A0A287EEX5|A0A287EEX5_HORVV	L.QPQQPFPQQPPQP.F	Y	16.65	15157469	5.1	7588846	2	40.47	9044	2	267	279	N
33	1197	Q6EEY5|Q6EEY5_HORCH	Y.PQWQPVPQ.Q	Y	16.64	9784923	3	4902549	2	40.29	8956	2	22	29	N
17	122	Q9XGF0|Q9XGF0_TRITD	R.PSQQQPLPPQ.Q	Y	16.58	11185720	3.6	5602953	2	35.6	6605	5	9	18	N
11	26595	A0A446W0A1|A0A446W0A1_TRITD	L.QLQPFPQPQ.P	N	16.39	10815557	4.3	5417874	2	41.56	9597	3	77	85	N
17	122	Q9XGF0|Q9XGF0_TRITD	Q.QQQQPPLS.Q	N	16.39	9244665	3.3	4632420	2	33.25	5404	3	46	53	N
33	1197	Q6EEY5|Q6EEY5_HORCH	L.GQGMPIYPQ.Q	Y	16.35	9894641	5	4957418	2	40.7	9160	4	202	210	N
40	930	A0A446IHJ1|A0A446IHJ1_TRITD	Q.QAQLPFPQ.Q	Y	16.32	9274814	4.1	4647499	2	43.27	10446	3	92	99	N
11	26595	A0A446W0A1|A0A446W0A1_TRITD	L.QPQNPSQQQPQ.E	N	16.26	12785952	1.9	6403061	2	29.53	3531	2	29	39	N
55	1273	sw|P06471|HOR3_HORVU	L.QPQQPQPFPQ.Q	Y	16.21	11935829	4	5978011	2	37.47	7543	2	23	32	N
32	10175	O49958|O49958_TRITD	R.QLPQIPEQS.R	N	16.17	10385345	2.7	5202759	2	40.51	9063	1	219	227	N
17	122	Q9XGF0|Q9XGF0_TRITD	Q.QQQPIPPQQPP.F	Y	16.11	12566512	4.5	6293357	2	38.22	7907	3	173	183	N
29	63	K4N1X7|K4N1X7_TRITD	T.SLQQPGQGQQPGQGQPG.Y	Y	16	16908022	2.2	8464103	2	33.65	5605	3	342	358	N
56	26825	A0A7H1K1W3|A0A7H1K1W3_TRITD	V.PSQPVDPR.S	Y	15.94	8944559	2.2	4482362	2	29.05	3297	5	108	115	N
29	63	K4N1X7|K4N1X7_TRITD	Q.GQQPGQGQQPGQGQ.Q	Y	15.83	13936334	2.4	6978257	2	28.89	3220	1	322	335	N
11	26595	A0A446W0A1|A0A446W0A1_TRITD	P.PQLPYPQPQ.S	N	15.8	10665447	4.2	5342819	2	40.75	9182	6	89	97	N
17	122	Q9XGF0|Q9XGF0_TRITD	S.Q(-17.03)QQPLPPQQT.L	Y	15.66	11465669	2.3	5742921	2	40.81	9215	6	11	20	Y
50	292	A0A446TRT1|A0A446TRT1_TRITD	L.RYPSYPQ.S	N	15.66	9094344	3.5	4557261	2	32.69	5120	2	187	193	N
17	122	Q9XGF0|Q9XGF0_TRITD	Q.QQLPPFS.Q	Y	15.61	8154177	4.2	4087178	2	42.02	9828	11	85	91	N
45	26765	Q40022|Q40022_HORVU	Q.PQPYPQQPQPFPQ.Q	Y	15.57	15507517	3.5	7763859	2	42	9820	3	17	29	N
43	1084	A0A287EEX5|A0A287EEX5_HORVV	Q.QPFPQQPPQ.P	Y	15.52	10655243	3.3	5337712	2	37.99	7795	1	270	278	N
60	738	B0L965|B0L965_HORCH	F.PQQPGQGQQPE.Q	Y	15.52	11925472	4	5972833	2	29.75	3638	2	203	213	N
29	63	K4N1X7|K4N1X7_TRITD	R.Q(-17.03)QDQQPGQGQ.Q	Y	15.47	10954581	5.1	5487391	2	32.2	4869	1	147	156	Y
40	930	A0A446IHJ1|A0A446IHJ1_TRITD	Q.AQLPFPQQPQ.Q	Y	15.42	11525928	4.8	5773064	2	42.65	10137	2	93	102	N
41	42	A0A0E4G9A4|A0A0E4G9A4_TRITD	R.QQPGQGQQPEQGQQPGQGQ.Q	Y	15.34	20039045	1.5	6689764	3	30.99	4254	4	539	557	N
39	26670	Q41602|Q41602_TRITD	Q.PQLPFPQQPQ.Q	N	15.33	11786084	3.8	5903137	2	43.51	10566	2	103	112	N
55	1273	sw|P06471|HOR3_HORVU	Q.QPFPLQPQQPQPF.P	Y	15.26	15507881	4	7764044	2	48.39	12928	2	18	30	N
50	292	A0A446TRT1|A0A446TRT1_TRITD	L.GGIGGDVEGPTGGMGGEVQDPT.G	Y	15.24	19858636	2	9939411	2	42.36	9997	1	423	444	N
32	10175	O49958|O49958_TRITD	I.QQQPQPFPQ.Q	Y	15.21	10965302	3.3	5492742	2	37.41	7513	2	53	61	N
58	1425	A0A287EFG2|A0A287EFG2_HORVV	P.QQPFPPQLP.F	Y	15.13	10505498	3	5262838	2	45.96	11765	8	50	58	N
23	76	A0A446W0E8|A0A446W0E8_TRITD	P.QPQPYPQPQP.F	Y	15.09	11785720	4.8	5902961	2	35.96	6785	2	85	94	N
42	5290	A0A446JG74|A0A446JG74_TRITD	F.PQQTQQPFPQ.P	Y	15.08	11975778	4	5997985	2	37.36	7488	2	104	113	N
17	122	Q9XGF0|Q9XGF0_TRITD	S.QQQPLPPQQT.L	Y	15.07	11635935	2.1	5828052	2	35.62	6615	4	11	20	N
46	1018	A0A446IHC0|A0A446IHC0_TRITD	L.Q(-17.03)QPQQPLPQ.P	Y	15.01	10455193	3.5	5237687	2	41.39	9510	1	115	123	Y
11	26595	A0A446W0A1|A0A446W0A1_TRITD	L.Q(-17.03)LQPFPQPQ.P	N	14.97	10645291	4.3	5332741	2	52.34	14787	2	77	85	Y
29	63	K4N1X7|K4N1X7_TRITD	W.QQPGQGQQPGQGQQ.S	N	14.91	14646705	0.6	7333430	2	28.93	3243	2	239	252	N
29	63	K4N1X7|K4N1X7_TRITD	Q.QGQQPGQGQ(+.98)QPGQGQ.Q	Y	14.73	15226760	3	7623476	2	29.78	3651	1	321	335	Y
47	1604	A0A446IHD3|A0A446IHD3_TRITD	S.SPEQQPTPQ.P	Y	14.7	10104669	3	5062422	2	29.89	3706	1	36	44	N
60	738	B0L965|B0L965_HORCH	F.PQQPGQGQQPEQG.Y	Y	14.67	13776273	1.3	6898218	2	29.89	3703	3	203	215	N
21	68	A0A446W0B5|A0A446W0B5_TRITD	L.PQLPYPQPQP.P	N	14.62	11635974	4.3	5828085	2	41.63	9630	2	71	80	N
43	1084	A0A287EEX5|A0A287EEX5_HORVV	D.PQQPFPLQPQQPFPQ.Q	N	14.62	17758994	2.7	8889594	2	47.15	12341	1	314	328	N
29	63	K4N1X7|K4N1X7_TRITD	P.Q(-17.03)QSGQGQQPGQGQ.Q	N	14.61	13095647	3.8	6557921	2	31.74	4632	2	129	141	Y
32	10175	O49958|O49958_TRITD	Q.QQQFPQ.Q	N	14.6	7743660	3.3	3881916	2	33.77	5666	5	106	111	N
17	122	Q9XGF0|Q9XGF0_TRITD	Q.Q(-17.03)QPVLPQQPS.F	Y	14.57	11035612	5.9	5527911	2	44.9	11249	2	72	81	Y
60	738	B0L965|B0L965_HORCH	Q.QLGQGQQPGQGQ.Q	Y	14.46	12245847	3.6	6133018	2	31.06	4291	1	416	427	N
29	63	K4N1X7|K4N1X7_TRITD	Q.Q(-17.03)SGQGQQPGQGQ.Q	N	14.44	11815061	1.4	5917612	2	31.61	4565	1	130	141	Y
17	122	Q9XGF0|Q9XGF0_TRITD	Q.QLPQIPQ.Q	Y	14.38	8224600	4.3	4122390	2	40.83	9224	6	249	255	N
17	122	Q9XGF0|Q9XGF0_TRITD	S.QQQPLPPQ.Q	Y	14.21	9344872	4.7	4682531	2	35.12	6359	16	11	18	N
41	42	A0A0E4G9A4|A0A0E4G9A4_TRITD	T.SLQQPGQGHPG.Q	Y	14.13	11045312	0.7	5532733	2	29.34	3440	3	526	536	N
32	10175	O49958|O49958_TRITD	F.SQQQPPFS.Q	N	14.11	9174243	3.3	4597209	2	36.6	7104	4	82	89	N
43	1084	A0A287EEX5|A0A287EEX5_HORVV	Q.PQQPFPQQPPQPFPQPQ.Q	Y	14.08	19849795	4.1	9935010	2	45.96	11766	4	268	284	N
41	42	A0A0E4G9A4|A0A0E4G9A4_TRITD	Q.GQQPEQGQQPGQGQ.Q	Y	14.05	14656545	2.8	7338366	2	29.42	3479	2	544	557	N
17	122	Q9XGF0|Q9XGF0_TRITD	S.Q(-17.03)QQLPPFS.Q	Y	14.03	9264498	4.9	4642344	2	51.6	14442	5	84	91	Y
29	63	K4N1X7|K4N1X7_TRITD	W.QQPGQ(+.98)GQQPGQGQ.Q	N	14.02	13375959	2.4	6698068	2	29.41	3475	2	239	251	Y
46	1018	A0A446IHC0|A0A446IHC0_TRITD	L.QQPQQPLPQPQ.Q	Y	13.97	12876571	4.9	6448390	2	36.15	6879	2	115	125	N
25	538	A0A446V2Q9|A0A446V2Q9_TRITD	F.LGQQQPFPPQQPY.P	N	13.96	15267517	4.2	7643864	2	42.67	10149	10	51	63	N
32	10175	O49958|O49958_TRITD	L.PQQQIPSVQPS.I	Y	13.96	12076196	4.8	6048200	2	37.57	7595	1	163	173	N
32	10175	O49958|O49958_TRITD	S.QHQQPVLPQ.Q	Y	13.93	10735618	3.1	5377898	2	32.34	4938	2	156	164	N
29	63	K4N1X7|K4N1X7_TRITD	Q.QSGQGQQPGQGQQPG.Q	Y	13.91	14806654	0.8	7413406	2	28.91	3231	2	130	144	N
62	1972	A0A446YMF0|A0A446YMF0_TRITD	V.VEAPEEEAPKPK.P	Y	13.9	13226718	0.6	4418981	3	30.07	3793	1	206	217	N
47	1604	A0A446IHD3|A0A446IHD3_TRITD	H.HPSSPEQQ(+.98)PTPQ.P	Y	13.86	13325946	2.9	6673065	2	29.77	3649	1	33	44	Y
11	26595	A0A446W0A1|A0A446W0A1_TRITD	Q.FPGQQQPFPPQQP.Y	N	13.82	14947255	6	7483745	2	42.79	10208	1	50	62	N
39	26670	Q41602|Q41602_TRITD	Q.QPQLPFPQQPQ.Q	N	13.76	13066670	4.2	6543435	2	43.82	10721	2	102	112	N
39	26670	Q41602|Q41602_TRITD	S.GQVQWPQ.Q	N	13.61	8414083	5.4	4217137	2	39.59	8603	2	27	33	N
11	26595	A0A446W0A1|A0A446W0A1_TRITD	Q.QPYPQPQ.P	N	13.56	8564079	4.1	4292130	2	33.58	5569	3	61	67	N
29	63	K4N1X7|K4N1X7_TRITD	Q.YEQQPVVPS.K	Y	13.55	10455081	3.6	5237632	2	37.17	7390	2	70	78	N
31	969	H8Y0M9|H8Y0M9_9POAL	Q.Q(+.98)PQQLFPQ.P	N	13.31	9854869	3.5	4937524	2	39.29	8451	2	65	72	Y
42	5290	A0A446JG74|A0A446JG74_TRITD	Q.TQQPFPQPQ.Q	Y	13.29	10695193	3.1	5357686	2	37.81	7707	1	107	115	N
43	1084	A0A287EEX5|A0A287EEX5_HORVV	Q.QPPQPFPQ.P	Y	13.21	9374657	3.6	4697418	2	39.08	8342	1	275	282	N
39	26670	Q41602|Q41602_TRITD	P.QPQQQFPQPQ.Q	N	13.07	12245887	2.8	6133033	2	36.44	7024	1	137	146	N
21	68	A0A446W0B5|A0A446W0B5_TRITD	P.QPQPFPQ.P	N	12.93	8404130	4.3	4212156	2	36.74	7172	7	116	122	N
43	1084	A0A287EEX5|A0A287EEX5_HORVV	Q.QPQQPFPQ.P	N	12.88	9684716	3.2	4852446	2	37.02	7315	5	86	93	N
29	63	K4N1X7|K4N1X7_TRITD	Q.QPGQGQQSGQGQPG.Y	Y	12.84	13526069	0.2	6773109	2	28.68	3124	1	282	295	N
17	122	Q9XGF0|Q9XGF0_TRITD	V.LPQQPPFS.Q	N	12.79	9124705	5.1	4572448	2	40.96	9293	1	134	141	N
31	969	H8Y0M9|H8Y0M9_9POAL	Q.QLFPQPQ.Q	N	12.78	8564443	4.3	4292312	2	40.46	9039	5	68	74	N
17	122	Q9XGF0|Q9XGF0_TRITD	Q.QQQQPIP.P	Y	12.75	8374344	3.1	4197258	2	34.8	6193	2	172	178	N
17	122	Q9XGF0|Q9XGF0_TRITD	Q.QQPVLPQ.Q	N	12.71	8084443	3.8	4052309	2	36.62	7115	3	72	78	N
32	10175	O49958|O49958_TRITD	Q.QQQPLLPQ.Q	N	12.7	9505185	3.3	4762681	2	38.37	7983	3	112	119	N
11	26595	A0A446W0A1|A0A446W0A1_TRITD	N.VYIPPH.C	N	12.67	7243908	3.3	3632039	2	34	5780	3	272	277	N
60	738	B0L965|B0L965_HORCH	T.FPHQPGQGQ.Q	Y	12.56	9944620	4.3	4982404	2	30.92	4219	1	515	523	N
39	26670	Q41602|Q41602_TRITD	Q.SQQPQQPFPQ.P	N	12.49	11835621	2.9	5927900	2	36.94	7277	1	128	137	N
15	449	A0A446W085|A0A446W085_TRITD	Y.PQPQSPYPQPQPFPPQ.Q	Y	12.48	18318893	2.5	9169542	2	42	9819	8	94	109	N
37	26619	A0A446TL77|A0A446TL77_TRITD	K.TDAKPPAGKPPA.K	Y	12.45	11486189	1.2	3838807	3	27.94	2856	3	219	230	N
32	10175	O49958|O49958_TRITD	Q.HQQPVLPQ.Q	Y	12.44	9455032	1.8	4737597	2	32.33	4935	3	157	164	N
33	1197	Q6EEY5|Q6EEY5_HORCH	M.PLLPQPPQ.F	Y	12.36	8885068	4	4452625	2	42.47	10049	3	66	73	N
17	122	Q9XGF0|Q9XGF0_TRITD	Q.QQPVLPQQPPFS.Q	N	12.31	13647089	3	6833638	2	44.48	11044	2	130	141	N
29	63	K4N1X7|K4N1X7_TRITD	Q.QPGQGQQPGQGQPG.Y	Y	12.29	13626276	2.4	6823227	2	29.82	3672	1	345	358	N
11	26595	A0A446W0A1|A0A446W0A1_TRITD	P.QPQPFP.S	N	12.25	7123544	3.7	3571858	2	38.85	8228	6	65	70	N
23	76	A0A446W0E8|A0A446W0E8_TRITD	P.Q(-17.03)PQPYPQPQP.F	Y	12.25	11615454	3.9	5817822	2	43	10316	5	85	94	Y
39	26670	Q41602|Q41602_TRITD	Q.QTFPQQPQLP.F	Y	12.25	11826033	3.2	5923108	2	43.32	10473	1	97	106	N
37	26619	A0A446TL77|A0A446TL77_TRITD	R.PVLPPIEPN.V	Y	12.2	9745436	2.3	4882802	2	44.14	10876	3	45	53	N
17	122	Q9XGF0|Q9XGF0_TRITD	Q.QQQPPFS.Q	N	12.15	8303922	3.2	4162047	2	36.4	7003	4	55	61	N
17	122	Q9XGF0|Q9XGF0_TRITD	Q.QQQPVLPQ.Q	N	12.13	9365029	3.4	4692603	2	36.95	7283	2	71	78	N
17	122	Q9XGF0|Q9XGF0_TRITD	L.PQQPPFS.Q	N	12.12	7993864	5	4007025	2	37.12	7367	7	135	141	N
32	10175	O49958|O49958_TRITD	R.QLPQIPE.Q	N	12.1	8234440	3.4	4127307	2	42.09	9861	4	219	225	N
21	68	A0A446W0B5|A0A446W0B5_TRITD	P.QPQPFPPP.Q	Y	12.08	9064599	3.9	4542390	2	38.9	8250	1	96	103	N
32	10175	O49958|O49958_TRITD	R.QLPQ(+.98)IPEQS.R	N	12.03	10395186	4.1	5207687	2	41.35	9487	3	219	227	Y
42	5290	A0A446JG74|A0A446JG74_TRITD	Q.QAFPQPQ.Q	N	11.98	8143973	2.5	4082070	2	36.4	7004	4	66	72	N
11	26595	A0A446W0A1|A0A446W0A1_TRITD	Q.QQQFPGQQQPFPPQQP.Y	N	11.94	18789012	5.3	9404629	2	42.51	10074	7	47	62	N
33	1197	Q6EEY5|Q6EEY5_HORCH	Q.QQPFPQ.Q	N	11.9	7433602	3.5	3726887	2	36.29	6949	6	30	35	N
31	969	H8Y0M9|H8Y0M9_9POAL	Q.QTFPQPQ.Q	N	11.9	8444079	5.6	4232136	2	35.83	6720	3	43	49	N
21	68	A0A446W0B5|A0A446W0B5_TRITD	Q.PQLPYPQPQPFPQPQP.F	Y	11.85	18579413	2	6203223	3	46.67	12106	12	110	125	N
17	122	Q9XGF0|Q9XGF0_TRITD	F.SQQQQPVLPQQPP.F	N	11.83	14737576	0.4	7378864	2	39.2	8406	1	156	168	N
39	26670	Q41602|Q41602_TRITD	Q.QQFPQPQ.Q	N	11.69	8714188	4.8	4367188	2	35.74	6672	13	140	146	N
17	122	Q9XGF0|Q9XGF0_TRITD	S.Q(-17.03)QQPLPPQ.Q	Y	11.64	9174606	3.6	4597392	2	42.82	10225	4	11	18	Y
17	122	Q9XGF0|Q9XGF0_TRITD	Q.QQPPFS.Q	N	11.6	7023337	2.9	3521751	2	36.11	6863	2	56	61	N
11	26595	A0A446W0A1|A0A446W0A1_TRITD	A.VRVPVPQ.L	N	11.58	7934810	3.5	3977492	2	34.32	5944	3	21	27	N
17	122	Q9XGF0|Q9XGF0_TRITD	Q.Q(-17.03)QQQPPLS.Q	N	11.55	9074399	3.9	4547290	2	40.7	9162	2	46	53	Y
17	122	Q9XGF0|Q9XGF0_TRITD	Q.QLPPFS.Q	Y	11.52	6873591	3.2	3446879	2	42.36	9998	5	86	91	N
46	1018	A0A446IHC0|A0A446IHC0_TRITD	L.QQPQQPLPQ.P	Y	11.52	10625458	2.5	5322815	2	34.36	5966	2	115	123	N
48	26766	sw|P16315|GLTC_WHEAT	Q.PVLPQQSP.F	N	11.52	8644705	3.1	4332438	2	36.96	7286	2	84	91	N
29	63	K4N1X7|K4N1X7_TRITD	W.QQPGQGQQPGQGQQGQQPGQGQQPGQGQ.Q	Y	11.47	28402935	0	9477717	3	31.74	4631	1	308	335	N
41	42	A0A0E4G9A4|A0A0E4G9A4_TRITD	Q.LEQGQQPGQGQ.Q	Y	11.43	11685472	3.3	5852828	2	29.62	3575	1	467	477	N
58	1425	A0A287EFG2|A0A287EFG2_HORVV	C.SPVPMPQ.R	N	11.43	7543683	2.6	3781924	2	37.89	7748	1	157	163	N
12	26598	H8Y0D1|H8Y0D1_HORVS	P.QPQPFPQPQPFP.P	Y	11.4	14066982	4.8	7043597	2	45.95	11758	1	77	88	N
11	26595	A0A446W0A1|A0A446W0A1_TRITD	P.FPPQQPYPQPQP.F	N	11.38	14226931	4.5	7123571	2	42.41	10020	2	57	68	N
39	26670	Q41602|Q41602_TRITD	P.QLPFPQ.Q	N	11.35	7283857	3	3652012	2	42.96	10291	5	104	109	N
46	1018	A0A446IHC0|A0A446IHC0_TRITD	Q.LQQPQQPLPQPQ.Q	Y	11.31	14007412	4	7013807	2	38.04	7819	1	114	125	N
23	76	A0A446W0E8|A0A446W0E8_TRITD	L.PQLPYPQPQPYPQPQP.F	Y	11.23	18739363	4.2	9379793	2	47.13	12328	1	79	94	N
39	26670	Q41602|Q41602_TRITD	G.QVQWPQ.Q	N	11.18	7843868	5.2	3932027	2	39.61	8611	2	28	33	N
32	10175	O49958|O49958_TRITD	R.QLPQIPEQ.S	N	11.17	9515025	3.3	4767601	2	40.85	9235	3	219	226	N
31	969	H8Y0M9|H8Y0M9_9POAL	Q.QPQLPFPQQPF.P	Y	11.16	13256768	3.9	6638482	2	46.94	12240	1	75	85	N
58	1425	A0A287EFG2|A0A287EFG2_HORVV	Q.QPQPYPQQPFP.P	N	11.15	13256404	5.2	6638309	2	42.08	9858	2	44	54	N
17	122	Q9XGF0|Q9XGF0_TRITD	Q.QQPVLPQQPS.F	Y	11.14	11205876	3.8	5613032	2	37.41	7512	1	72	81	N
41	42	A0A0E4G9A4|A0A0E4G9A4_TRITD	Q.QSGQGQQPGQSQQPGQG.Q	Y	11.12	16957561	1.2	8488863	2	28.99	3271	1	487	503	N
33	1197	Q6EEY5|Q6EEY5_HORCH	Q.QHPFPQ.Q	Y	11.08	7523605	3.6	3771889	2	30.5	4009	3	58	63	N
17	122	Q9XGF0|Q9XGF0_TRITD	Q.Q(-17.03)QQPVLPQ.Q	N	11.06	9194763	3.4	4607470	2	44.63	11117	2	71	78	Y
17	122	Q9XGF0|Q9XGF0_TRITD	Q.QPLPPQQT.L	Y	11.05	9074763	2.6	4547466	2	33.73	5644	2	13	20	N
43	1084	A0A287EEX5|A0A287EEX5_HORVV	F.PQQPQ(+.98)QPFPQPQ.Q	N	10.92	14196782	7.1	7108514	2	39.22	8415	1	84	95	Y
11	26595	A0A446W0A1|A0A446W0A1_TRITD	Q.PFPQPQPFPPQLPYPQPQ.S	N	10.85	21020625	4	7016976	3	50.44	13896	1	80	97	N
43	1084	A0A287EEX5|A0A287EEX5_HORVV	Q.PQQPFPQQPPQPFPQ.P	Y	10.85	17598682	3	8809440	2	45.86	11713	1	268	282	N
11	26595	A0A446W0A1|A0A446W0A1_TRITD	Q.PFPPQQP.Y	N	10.74	8094072	3.8	4057124	2	38.78	8193	13	56	62	N
33	1197	Q6EEY5|Q6EEY5_HORCH	Q.WQPVPQ.Q	Y	10.73	7533810	2.7	3776988	2	38.77	8186	7	24	29	N
32	10175	O49958|O49958_TRITD	R.Q(-17.03)LPQIPEQS.R	N	10.72	10215080	3.5	5117631	2	50.73	14035	3	219	227	Y
41	42	A0A0E4G9A4|A0A0E4G9A4_TRITD	Q.QPGQGQQPEQGQQPGQ.G	Y	10.65	16907659	3.7	8463934	2	30.6	4061	1	540	555	N
11	26595	A0A446W0A1|A0A446W0A1_TRITD	Q.PFPPQLP.Y	N	10.64	7944326	4.1	3982252	2	44.76	11181	21	86	92	N
11	26595	A0A446W0A1|A0A446W0A1_TRITD	P.FPPQLP.Y	N	10.62	6973799	4.3	3496987	2	44.26	10935	5	87	92	N
32	10175	O49958|O49958_TRITD	Q.Q(-17.03)QQPLLPQQPPFS.Q	Y	10.61	14897565	6	7458900	2	53.57	15350	2	112	124	Y
15	449	A0A446W085|A0A446W085_TRITD	P.YPQPQPFPPQQPYP.Q	N	10.58	16828092	6.4	8424173	2	44.63	11121	1	100	113	N
29	63	K4N1X7|K4N1X7_TRITD	P.Q(-17.03)QSGQGQQPGQGQPG.Y	Y	10.55	14636389	2.3	7328284	2	33.66	5611	1	212	226	Y
39	26670	Q41602|Q41602_TRITD	Q.QPQLPFPQ.Q	N	10.5	9534970	3.7	4777575	2	44.76	11184	3	102	109	N
60	738	B0L965|B0L965_HORCH	F.PQQPGQGQQPG.R	N	10.43	11205261	1.5	5612712	2	28.98	3266	1	180	190	N
31	969	H8Y0M9|H8Y0M9_9POAL	W.SIIWPQ.S	Y	10.4	7424014	2.6	3722089	2	46.06	11812	5	198	203	N
17	122	Q9XGF0|Q9XGF0_TRITD	SHIPGL.E	Y	10.34	6223439	3.6	3121803	2	35.9	6756	2	1	6	N
17	122	Q9XGF0|Q9XGF0_TRITD	L.ERPSQQQPLPPQQT.L	Y	10.28	16328219	4.7	8174221	2	32.6	5071	2	7	20	N
21	68	A0A446W0B5|A0A446W0B5_TRITD	P.QPQPQYPQ.P	N	10.24	9844665	5.3	4932431	2	34.12	5846	1	146	153	N
55	1273	sw|P06471|HOR3_HORVU	Q.QPFPLQPQQPQPFPQQP.I	Y	10.18	20010107	5.5	6680145	3	47.08	12308	1	18	34	N
17	122	Q9XGF0|Q9XGF0_TRITD	Q.QQPLPPQ.Q	N	10.12	8064286	1.7	4042223	2	35.44	6522	5	12	18	N
17	122	Q9XGF0|Q9XGF0_TRITD	Q.Q(-17.03)QQPIPPQQPP.F	Y	10.12	12396248	3.9	6208221	2	44.72	11160	3	173	183	Y
21	68	A0A446W0B5|A0A446W0B5_TRITD	Q.QSYPQPQ.P	N	10.11	8463871	3.1	4242021	2	32.5	5023	1	142	148	N
32	10175	O49958|O49958_TRITD	Q.Q(-17.03)QQPLLPQ.Q	N	10.09	9334919	3.3	4677548	2	46.68	12115	4	112	119	Y
37	26619	A0A446TL77|A0A446TL77_TRITD	F.VQVPGGM.T	Y	10.08	6863422	3.9	3441797	2	38.94	8273	2	256	262	N
31	969	H8Y0M9|H8Y0M9_9POAL	Q.QLFPQ.P	N	10.03	6313329	3.9	3166750	2	39.57	8593	4	68	72	N
46	1018	A0A446IHC0|A0A446IHC0_TRITD	L.Q(-17.03)QPQQPLPQPQ.Q	Y	10	12706306	3.1	6363245	2	42.32	9975	1	115	125	Y
17	122	Q9XGF0|Q9XGF0_TRITD	Q.QPLPPQ.Q	N	9.98	6783701	2.2	3401931	2	34.97	6282	3	13	18	N
41	42	A0A0E4G9A4|A0A0E4G9A4_TRITD	S.LQQPGQGHPG.Q	Y	9.98	10174991	0.6	5097571	2	28.64	3106	2	527	536	N
11	26595	A0A446W0A1|A0A446W0A1_TRITD	Q.Q(-17.03)QPFPPQQP.Y	N	9.97	10484978	3.3	5252579	2	47.06	12295	3	54	62	Y
17	122	Q9XGF0|Q9XGF0_TRITD	Q.Q(-17.03)QQPVLPQQPS.F	Y	9.97	12316196	0.8	6168176	2	44.05	10833	1	71	81	Y
47	1604	A0A446IHD3|A0A446IHD3_TRITD	H.HPSSPEQQPTPQPQ.E	Y	9.95	15567219	1.7	7793696	2	30.3	3907	1	33	46	N
31	969	H8Y0M9|H8Y0M9_9POAL	Q.Q(-17.03)PFPQPPQP.Q	Y	9.94	10174919	5.1	5097558	2	47.74	12622	7	83	91	Y
41	42	A0A0E4G9A4|A0A0E4G9A4_TRITD	R.QQPGQGQQPEQGQ.Q	Y	9.9	14086331	-2.5	7053220	2	29.01	3278	2	539	551	N
15	449	A0A446W085|A0A446W085_TRITD	P.QPQPFPPQQP.Y	N	9.82	11625770	6.4	5822995	2	39.84	8730	2	102	111	N
37	26619	A0A446TL77|A0A446TL77_TRITD	L.PPIEPNVPPS.R	Y	9.81	10455443	3.5	5237812	2	38.53	8062	1	48	57	N
32	10175	O49958|O49958_TRITD	Q.QLGQWPQ.Q	Y	9.79	8554239	3.6	4287208	2	41.45	9539	1	287	293	N
17	122	Q9XGF0|Q9XGF0_TRITD	S.QQQPLP.P	N	9.78	7093759	2.2	3556960	2	34.62	6102	10	11	16	N
17	122	Q9XGF0|Q9XGF0_TRITD	Q.Q(-17.03)QQQPPL.S	N	9.7	8204079	3.6	4112127	2	43.07	10347	3	46	52	Y
17	122	Q9XGF0|Q9XGF0_TRITD	Q.LPQIPQ.Q	N	9.69	6944014	3	3482090	2	40.56	9088	5	250	255	N
41	42	A0A0E4G9A4|A0A0E4G9A4_TRITD	Q.YEQTVVPPK.G	Y	9.57	10595601	2	5307883	2	33.04	5299	4	88	96	N
41	42	A0A0E4G9A4|A0A0E4G9A4_TRITD	T.SLQQPGQGHPGQ.R	Y	9.56	12325897	0.5	6173024	2	29.5	3519	1	526	537	N
29	63	K4N1X7|K4N1X7_TRITD	W.Q(-17.03)RPGQGQPG.Y	Y	9.55	9064307	1.7	4542234	2	29.62	3572	1	497	505	Y
33	1197	Q6EEY5|Q6EEY5_HORCH	Q.QQPFAQPQ.Q	Y	9.52	9424559	4.1	4722372	2	35.72	6664	1	77	84	N
17	122	Q9XGF0|Q9XGF0_TRITD	S.HIPGLERPS.Q	Y	9.48	10045403	3.8	5032793	2	32.67	5108	5	2	10	N
42	5290	A0A446JG74|A0A446JG74_TRITD	F.PQQTQQPFPQPQQ.P	Y	9.45	15507477	6.3	7763860	2	37.85	7726	1	104	116	N
58	1425	A0A287EFG2|A0A287EFG2_HORVV	P.QPYPPQ.P	N	9.42	7283493	5.1	3651838	2	32.15	4841	3	34	39	N
35	32047	A0A446JGR8|A0A446JGR8_TRITD	Q.EHPVPH.Q	Y	9.39	7143449	6	3581819	2	26.25	2383	1	47	52	N
45	26765	Q40022|Q40022_HORVU	P.Q(-17.03)QTPLPQ.G	N	9.34	7933970	3.9	3977073	2	42.69	10162	1	61	67	Y
32	10175	O49958|O49958_TRITD	Q.LGQWPQ.Q	Y	9.23	7273653	2.3	3646908	2	39.94	8780	1	288	293	N
50	292	A0A446TRT1|A0A446TRT1_TRITD	V.VNIPIPQ.W	N	9.2	7794541	3.5	3907357	2	43.15	10390	2	102	108	N
42	5290	A0A446JG74|A0A446JG74_TRITD	F.PQQTQQPF.P	N	9.18	9724665	2.7	4872418	2	37.49	7552	1	104	111	N
60	738	B0L965|B0L965_HORCH	S.ATFPQQPGQGQQPEQG.Y	Y	9.17	16967805	2.7	8493998	2	36.6	7106	2	200	215	N
11	26595	A0A446W0A1|A0A446W0A1_TRITD	L.QPFPQ.P	N	9.15	6153016	3.8	3086592	2	37.54	7582	5	79	83	N
33	1197	Q6EEY5|Q6EEY5_HORCH	Q.QQLLPQ.Q	N	9.1	7254072	3.3	3637120	2	37.66	7640	1	40	45	N
50	292	A0A446TRT1|A0A446TRT1_TRITD	T.GGMGGEVQDPT.G	Y	8.95	10464338	3.7	5242261	2	35.14	6370	1	434	444	N
11	26595	A0A446W0A1|A0A446W0A1_TRITD	Q.Q(-17.03)FPGQQQPFPPQQP.Y	N	8.94	16057576	3.6	8038889	2	52.02	14634	2	49	62	Y
39	26670	Q41602|Q41602_TRITD	Q.LPFPQ.Q	N	8.93	6003271	3	3011718	2	41.65	9641	7	105	109	N
29	63	K4N1X7|K4N1X7_TRITD	L.WQPGQGQQPG.Q	Y	8.92	10814941	2.4	5417556	2	34.89	6237	1	737	746	N
29	63	K4N1X7|K4N1X7_TRITD	W.Q(-17.03)QPGQGQQPGQGQ.Q	N	8.91	13195854	1.8	6608012	2	34.12	5841	2	239	251	Y
60	738	B0L965|B0L965_HORCH	S.SQQPGQGQQPE.Q	Y	8.91	11825265	2.9	5922722	2	28.84	3200	1	239	249	N
41	42	A0A0E4G9A4|A0A0E4G9A4_TRITD	Q.QPGQGQQPEQGQ.Q	Y	8.83	12805745	-0.3	6412943	2	28.99	3268	1	540	551	N
32	10175	O49958|O49958_TRITD	Q.LPQIPE.Q	N	8.83	6953854	3.5	3487012	2	41.28	9454	6	220	225	N
58	1425	A0A287EFG2|A0A287EFG2_HORVV	P.FPQQPIPQQPQPYPPQ.P	Y	8.75	18889471	3	9454836	2	48.39	12931	6	24	39	N
17	122	Q9XGF0|Q9XGF0_TRITD	Q.Q(-17.03)QQPPLS.Q	N	8.72	7793813	4.3	3906996	2	41.18	9406	1	47	53	Y
17	122	Q9XGF0|Q9XGF0_TRITD	Q.PLPPQQT.L	Y	8.71	7794177	2.6	3907171	2	32.48	5010	1	14	20	N
29	63	K4N1X7|K4N1X7_TRITD	L.Q(-17.03)QPGQGQQPGQGQPG.Y	Y	8.67	14736597	2.7	7378391	2	35.2	6400	1	344	358	Y
39	26670	Q41602|Q41602_TRITD	Q.QTFPQPE.Q	N	8.65	8453919	2.3	4237042	2	37.04	7325	1	65	71	N
50	292	A0A446TRT1|A0A446TRT1_TRITD	M.GGEVQDPT.G	Y	8.53	8013505	2.7	4016836	2	30.53	4023	1	437	444	N
60	738	B0L965|B0L965_HORCH	T.SSQQPGQGQQPE.Q	Y	8.53	12695586	1.9	6357878	2	28.89	3224	1	238	249	N
17	122	Q9XGF0|Q9XGF0_TRITD	Q.QQPLPPQQT.L	Y	8.49	10355349	2.5	5187760	2	34.28	5925	1	12	20	N
36	1174	Q9FEQ2|Q9FEQ2_TRITD	F.SQQPPIS.Q	Y	8.48	7553813	4.1	3786995	2	32.21	4871	2	180	186	N
29	63	K4N1X7|K4N1X7_TRITD	T.SLQQPGQGQ.Q	N	8.46	9414567	3.2	4717371	2	30.96	4238	1	279	287	N
11	26595	A0A446W0A1|A0A446W0A1_TRITD	P.PQLPYP.Q	N	8.44	7133748	2.9	3576957	2	41.7	9668	1	89	94	N
40	930	A0A446IHJ1|A0A446IHJ1_TRITD	Q.QPFPQPQQAQLPFPQQP.Q	Y	8.42	19749951	6.9	6593435	3	46.57	12061	1	85	101	N
47	1604	A0A446IHD3|A0A446IHD3_TRITD	W.EPHHPSSPEQQPTPQ.P	Y	8.42	16947648	-0.8	5659284	3	29.1	3323	2	30	44	N
11	26595	A0A446W0A1|A0A446W0A1_TRITD	Q.Q(-17.03)PFPPQQP.Y	N	8.4	9204392	3.8	4612286	2	47.31	12415	5	55	62	Y
45	26765	Q40022|Q40022_HORVU	P.QQTPLPQ.G	N	8.37	8104236	1.6	4062197	2	34.91	6248	1	61	67	N
17	122	Q9XGF0|Q9XGF0_TRITD	Q.Q(-17.03)QQPPFS.Q	N	8.35	8133657	4.9	4076921	2	45.19	11388	3	55	61	Y
11	26595	A0A446W0A1|A0A446W0A1_TRITD	Q.PFPPQLPYPQ.P	N	8.31	11826073	4.2	5923134	2	48.46	12965	2	86	95	N
39	26670	Q41602|Q41602_TRITD	Q.QPQLPFPQQPQQPFPQ.P	N	8.28	19039580	4.2	6356626	3	47.2	12362	1	102	117	N
55	1273	sw|P06471|HOR3_HORVU	L.QPQQPQP.F	N	8.27	8214031	2.1	4117097	2	30.25	3885	1	23	29	N
11	26595	A0A446W0A1|A0A446W0A1_TRITD	Q.PYPQPQP.F	N	8.21	8254021	2.4	4137093	2	35	6300	1	62	68	N
33	1197	Q6EEY5|Q6EEY5_HORCH	Q.Q(-17.03)HPFPQ.Q	Y	8.16	7353340	4.1	3686758	2	37.64	7630	4	58	63	Y
32	10175	O49958|O49958_TRITD	Q.QQFPQ.Q	N	8.09	6463074	2.4	3241618	2	33.58	5572	6	107	111	N
39	26670	Q41602|Q41602_TRITD	Q.Q(-17.03)PQLPFPQ.Q	N	7.98	9364705	2.6	4692437	2	54.9	15939	2	102	109	Y
43	1084	A0A287EEX5|A0A287EEX5_HORVV	L.Q(-17.03)PQQPFPQQPPQP.F	Y	7.95	14987205	5.2	7503714	2	47.2	12363	2	267	279	Y
32	10175	O49958|O49958_TRITD	Q.Q(-17.03)QQPPFSQQQ(+.98)PPFS.Q	Y	7.93	16267314	2.8	8143753	2	45.81	11691	1	76	89	Y
17	122	Q9XGF0|Q9XGF0_TRITD	S.HIPGLE.R	Y	7.89	6643544	3.2	3331855	2	35.83	6722	3	2	7	N
60	738	B0L965|B0L965_HORCH	Q.QLGQGQQPE.Q	Y	7.89	9834672	2.4	4927420	2	31.23	4374	1	439	447	N
29	63	K4N1X7|K4N1X7_TRITD	S.LQQPGQGQQPGQGQPG.Y	Y	7.85	16037703	0	8028924	2	32.93	5242	1	343	358	N
31	969	H8Y0M9|H8Y0M9_9POAL	Q.TFPHQPQ.Q	N	7.83	8534082	3.4	4277128	2	31.17	4343	1	51	57	N
32	10175	O49958|O49958_TRITD	P.Q(-17.03)QQQPLLPQ.Q	Y	7.78	10615505	2.9	5317841	2	45.92	11746	1	111	119	Y
43	1084	A0A287EEX5|A0A287EEX5_HORVV	Q.Q(-17.03)PQQPFPQ.P	N	7.77	9514450	4.1	4767317	2	45.28	11431	3	86	93	Y
32	10175	O49958|O49958_TRITD	Q.Q(-17.03)QQFPQ.Q	N	7.68	7573395	2.6	3796780	2	42.02	9831	4	106	111	Y
33	1197	Q6EEY5|Q6EEY5_HORCH	Q.GMPIYPQ.Q	Y	7.61	8043840	3.6	4032007	2	40.73	9173	1	204	210	N
39	26670	Q41602|Q41602_TRITD	G.LGIIQPQ.Q	N	7.57	7674541	3.6	3847357	2	41.2	9412	3	251	257	N
11	26595	A0A446W0A1|A0A446W0A1_TRITD	Q.PQNPSQQQPQ.E	N	7.56	11505366	1.6	5762765	2	28.76	3160	1	30	39	N
11	26595	A0A446W0A1|A0A446W0A1_TRITD	P.GQQQPFPPQQPY.P	N	7.53	14136677	4.3	7078442	2	41.61	9622	3	52	63	N
17	122	Q9XGF0|Q9XGF0_TRITD	Q.QPHQFPQ.Q	Y	7.53	8804191	3.9	4412185	2	30.66	4087	1	33	39	N
17	122	Q9XGF0|Q9XGF0_TRITD	F.SQQQLPP.F	Y	7.48	7964079	2.1	3992121	2	31.99	4758	1	83	89	N
26	5207	A0A446W0C7|A0A446W0C7_TRITD	L.WQIPE.Q	N	7.46	6713279	3.4	3366724	2	43.38	10503	2	183	187	N
41	42	A0A0E4G9A4|A0A0E4G9A4_TRITD	G.QGQQPGQSQQ(+.98)PGQ.G	Y	7.41	13676066	2.3	6848121	2	29.35	3445	2	490	502	Y
39	26670	Q41602|Q41602_TRITD	Q.QQFPQ(+.98)PQ.Q	N	7.37	8724028	2.7	4372098	2	36.64	7126	1	140	146	Y
32	10175	O49958|O49958_TRITD	H.IPSLEKP.L	Y	7.33	7824537	2.9	3922353	2	35.74	6674	1	26	32	N
29	63	K4N1X7|K4N1X7_TRITD	Q.PGQGQQGQQPGQGQQPG.Q	Y	7.32	16757662	3	8388929	2	30.36	3941	1	316	332	N
33	1197	Q6EEY5|Q6EEY5_HORCH	M.PLLPQPP.Q	N	7.31	7604483	4.5	3812331	2	43.35	10486	2	66	72	N
45	26765	Q40022|Q40022_HORVU	Q.PQQLVEGVSQPQ.Q	N	7.22	13086674	2.3	6553425	2	41.97	9803	1	157	168	N
12	26598	H8Y0D1|H8Y0D1_HORVS	T.QHLQPQQP.I	Y	7.14	9744933	1.1	4882545	2	29.22	3380	1	111	118	N
32	10175	O49958|O49958_TRITD	Q.LPQIPEQS.R	N	7.14	9104760	3.1	4562467	2	39.84	8727	2	220	227	N
60	738	B0L965|B0L965_HORCH	G.QQPGQGQQESYPGA.T	Y	7.12	14736484	5.3	7378354	2	35.4	6503	1	299	312	N
29	63	K4N1X7|K4N1X7_TRITD	L.QQPGQGQ(+.98)QPGQGQPG.Y	Y	7.11	14916702	1	7468431	2	30.69	4102	1	344	358	Y
17	122	Q9XGF0|Q9XGF0_TRITD	Q.QQPPLSQQQQPPFS.Q	N	7.1	16087896	6.1	8054069	2	42.9	10264	1	48	61	N
50	292	A0A446TRT1|A0A446TRT1_TRITD	M.VGHPEWE.F	N	6.92	8523766	3.2	4271969	2	33.3	5426	1	223	229	N
39	26670	Q41602|Q41602_TRITD	P.Q(-17.03)QQFPQPQQP.Q	N	6.9	12075621	3.3	6047903	2	42.74	10183	2	139	148	Y
32	10175	O49958|O49958_TRITD	I.Q(-17.03)QQPQPFPQ.Q	Y	6.87	10795035	3.6	5407610	2	44.77	11185	1	53	61	Y
17	122	Q9XGF0|Q9XGF0_TRITD	S.QQ(+.98)Q(+.98)PVLPQQPP.F	N	6.85	12606350	1.7	6313259	2	40.04	8830	1	129	139	Y
32	10175	O49958|O49958_TRITD	R.Q(-17.03)LPQIPEQ.S	N	6.85	9344760	5	4682476	2	51.31	14308	3	219	226	Y
60	738	B0L965|B0L965_HORCH	F.PQQPGQGQQPEQ.G	Y	6.83	13206058	2.6	6613119	2	29.76	3644	1	203	214	N
17	122	Q9XGF0|Q9XGF0_TRITD	Q.Q(-17.03)LPQIPQ.Q	Y	6.77	8054334	3.4	4037253	2	51.9	14579	5	249	255	Y
58	1425	A0A287EFG2|A0A287EFG2_HORVV	P.Q(-17.03)QPFPPQLP.F	Y	6.73	10335232	5	5177714	2	54.28	15672	2	50	58	Y
25	538	A0A446V2Q9|A0A446V2Q9_TRITD	Q.QQPFPPQQPYPQPPQ.Q	Y	6.7	17758630	0.1	8889389	2	38.53	8065	1	54	68	N
50	292	A0A446TRT1|A0A446TRT1_TRITD	D.VVNIPIPQ.W	Y	6.67	8785225	3.5	4402701	2	44.25	10931	2	101	108	N
39	26670	Q41602|Q41602_TRITD	Q.TQQPQQ(+.98)P.F	N	6.64	8263821	3.1	4141996	2	30.18	3849	1	85	91	Y
17	122	Q9XGF0|Q9XGF0_TRITD	F.SQQLPP.F	N	6.62	6683493	2.5	3351828	2	32.2	4866	4	121	126	N
39	26670	Q41602|Q41602_TRITD	Q.SQQPQQ(+.98)PFPQPQ.Q	N	6.59	14096575	3.7	7058386	2	38.98	8294	1	128	139	Y
46	1018	A0A446IHC0|A0A446IHC0_TRITD	Q.PQQPFSQLQQPQ.Q	Y	6.58	14247048	2.8	7133617	2	35.57	6590	1	107	118	N
12	26598	H8Y0D1|H8Y0D1_HORVS	Q.Q(-17.03)PYPQPQPFPQPQP.F	Y	6.53	16307780	4.9	8164002	2	49.64	13519	3	73	86	Y
11	26595	A0A446W0A1|A0A446W0A1_TRITD	P.YPQPQ.P	N	6.51	6312966	1.9	3166562	2	31.73	4630	1	63	67	N
33	1197	Q6EEY5|Q6EEY5_HORCH	L.GQGM(+15.99)PIYPQ.Q	Y	6.5	10054589	4.1	5037388	2	36.42	7017	1	202	210	Y
17	122	Q9XGF0|Q9XGF0_TRITD	Q.QPVLPQ.Q	N	6.48	6803857	3.2	3412012	2	36.56	7085	3	73	78	N
31	969	H8Y0M9|H8Y0M9_9POAL	S.IIWPQ.S	Y	6.48	6553693	3.8	3286932	2	44.91	11254	3	199	203	N
32	10175	O49958|O49958_TRITD	S.LEKPL.Q	N	6.45	5983690	2.1	3001924	2	31.7	4612	1	29	33	N
35	32047	A0A446JGR8|A0A446JGR8_TRITD	I.ASEPQHPSSPE.Q	Y	6.43	11645046	1.9	5832607	2	28.86	3209	1	28	38	N
27	26621	A0A446V2J2|A0A446V2J2_TRITD	F.RPQQPYPQPQ.P	N	6.35	12376204	3.1	6198193	2	31.3	4407	1	95	104	N
29	63	K4N1X7|K4N1X7_TRITD	Y.PTSPQQPGQGQ.Q	N	6.32	11235258	2.5	5627715	2	29.48	3508	1	161	171	N
17	122	Q9XGF0|Q9XGF0_TRITD	Q.QPHQFPQQQP.C	Y	6.31	12335890	1.2	6178025	2	32.85	5203	1	33	42	N
29	63	K4N1X7|K4N1X7_TRITD	T.SLQQPGQ(+.98)GQQPGQGQPG.Y	Y	6.22	16917863	5.4	8469050	2	34.19	5881	1	342	358	Y
42	5290	A0A446JG74|A0A446JG74_TRITD	Q.AFPQPQ.Q	N	6.19	6863387	3.5	3441778	2	35.83	6719	4	67	72	N
32	10175	O49958|O49958_TRITD	P.Q(-17.03)QQQ(+.98)PLLPQQPP.F	Y	6.18	13846986	3.7	6933591	2	41.7	9670	1	111	122	Y
29	63	K4N1X7|K4N1X7_TRITD	Q.YEQQPV.V	Y	6.13	7623548	2.6	3821857	2	32.43	4987	2	70	75	N
41	42	A0A0E4G9A4|A0A0E4G9A4_TRITD	R.QQPGQGQQPEQGQQPGQG.Q	Y	6.06	18758459	1	9389312	2	30.8	4160	1	539	556	N
29	63	K4N1X7|K4N1X7_TRITD	G.QQPGQGQQGQQPGQGQ.Q	Y	6.02	16497506	0.7	8258832	2	29.14	3344	1	314	329	N
47	1604	A0A446IHD3|A0A446IHD3_TRITD	R.AAWEPH.H	Y	6	7093184	2.5	3556673	2	32.05	4792	2	27	32	N
43	1084	A0A287EEX5|A0A287EEX5_HORVV	Q.Q(-17.03)QFPQQPQQPFPQ.P	Y	5.92	15797419	3.6	7908811	2	48.76	13107	1	81	93	Y
11	26595	A0A446W0A1|A0A446W0A1_TRITD	Q.Q(-17.03)QFPGQQQPFPPQQP.Y	N	5.85	17338162	4.1	8679189	2	50.02	13700	1	48	62	Y
17	122	Q9XGF0|Q9XGF0_TRITD	S.QQQLP.P	N	5.85	6123231	2.4	3071696	2	33.32	5440	2	84	88	N
60	738	B0L965|B0L965_HORCH	S.ATFPQQPGQGQQPE.Q	Y	5.83	15117004	2.7	7568595	2	37.19	7402	2	200	213	N
32	10175	O49958|O49958_TRITD	Q.Q(-17.03)LGQWPQ.Q	Y	5.81	8383973	3.6	4202075	2	53.42	15281	1	287	293	Y
55	1273	sw|P06471|HOR3_HORVU	Q.Q(-17.03)QQVGQCSFQQPQ.P	N	5.8	14876464	5.3	7448344	2	34.72	6150	1	194	206	Y
43	1084	A0A287EEX5|A0A287EEX5_HORVV	Q.Q(-17.03)PQQPFPQPQ.Q	N	5.74	11765564	0.2	5892856	2	45.67	11620	1	86	95	Y
43	1084	A0A287EEX5|A0A287EEX5_HORVV	P.QQSQQQFPQQPQ.E	Y	5.69	14706852	5.1	7363536	2	35.55	6576	1	196	207	N
31	969	H8Y0M9|H8Y0M9_9POAL	F.PQQPQQTFPQP.Q	Y	5.64	12946306	2.7	6483243	2	42.88	10255	1	38	48	N
29	63	K4N1X7|K4N1X7_TRITD	G.YYPISPQ.Q	Y	5.61	8664174	2.5	4342170	2	40.18	8900	3	227	233	N
56	26825	A0A7H1K1W3|A0A7H1K1W3_TRITD	S.Q(-17.03)PVDPR.S	Y	5.57	6933445	2.2	3476803	2	33.9	5731	1	110	115	Y
27	26621	A0A446V2J2|A0A446V2J2_TRITD	F.RPQQPYP.Q	N	5.55	8844504	3.6	4432341	2	30.29	3905	1	95	101	N
60	738	B0L965|B0L965_HORCH	T.FPQQPGQGQQPG.R	Y	5.52	12675945	0.5	6348048	2	35.04	6319	1	179	190	N
21	68	A0A446W0B5|A0A446W0B5_TRITD	P.QPQPFLPQ(+.98)LPYPQPQ.P	N	5.51	17779038	4.4	8899631	2	38.09	7844	1	65	79	Y
31	969	H8Y0M9|H8Y0M9_9POAL	P.Q(+.98)PQQTFPHQPQ.Q	N	5.51	13356207	4.1	6688204	2	29.22	3381	1	47	57	Y
40	930	A0A446IHJ1|A0A446IHJ1_TRITD	Q.Q(-17.03)AQLPFPQ.Q	Y	5.42	9104548	3	4562361	2	53.31	15232	1	92	99	Y
15	449	A0A446W085|A0A446W085_TRITD	Q.Q(-17.03)FPPQQP.Y	N	5.41	8233864	4.3	4127022	2	47.86	12678	1	56	62	Y
39	26670	Q41602|Q41602_TRITD	Q.Q(-17.03)PQLPFPQQPQQP.F	N	5.41	15147517	6	7583877	2	52.6	14905	1	102	114	Y
29	63	K4N1X7|K4N1X7_TRITD	Y.PTSPQQPGQG.Q	N	5.37	9954672	1.4	4987416	2	29.22	3379	1	161	170	N
27	26637	A0A446V2M9|A0A446V2M9_TRITD	P.FPPQQPYTQPQPFPS.Q	Y	5.36	17578413	2.1	8799297	2	36.99	7303	1	57	71	N
17	122	Q9XGF0|Q9XGF0_TRITD	S.QPQQQSQ(+.98)QQLGQQPQ.Q	Y	5.34	17508234	0.6	8764195	2	36.04	6825	1	297	311	Y
29	63	K4N1X7|K4N1X7_TRITD	Q.PGQGQQ(+.98)GQQPGQGQ.Q	Y	5.3	13946174	1.2	6983168	2	29.67	3601	1	316	329	Y
32	10175	O49958|O49958_TRITD	R.Q(-17.03)LPQIPE.Q	N	5.3	8064174	3.9	4042175	2	53.51	15321	1	219	225	Y
32	10175	O49958|O49958_TRITD	L.GQWPQ.Q	N	5.24	6142812	2	3081485	2	35.17	6382	1	289	293	N
27	26639	A0A0E3UR98|A0A0E3UR98_TRITD	P.Q(-17.03)PQQFP.S	N	5.2	7263337	2.8	3641751	2	36.74	7174	1	65	70	Y
60	738	B0L965|B0L965_HORCH	T.IVFPH.Q	N	5.19	6113431	2.9	3066797	2	36.88	7243	2	817	821	N
12	26598	H8Y0D1|H8Y0D1_HORVS	S.QQNPQAQGSVQPQ.Q	N	5.15	14086694	4.9	7053455	2	32.66	5103	1	165	177	N
12	26598	H8Y0D1|H8Y0D1_HORVS	Q.PFPPQLPYPQPQPFPPQQP.Y	Y	5.12	21991152	6.7	7340506	3	50.49	13922	1	86	104	N
36	1174	Q9FEQ2|Q9FEQ2_TRITD	Q.QQPPFSQQSPISQQ.Q	Y	5.09	15987688	5.9	8003964	2	40.94	9284	1	146	159	N
50	292	A0A446TRT1|A0A446TRT1_TRITD	E.HTDLPV.Q	N	5.03	6803493	1.4	3411824	2	34.4	5988	1	414	419	N
45	26765	Q40022|Q40022_HORVU	P.QQPVPQQPQPYPQ.Q	N	5.01	15337576	3	7678884	2	35.24	6420	1	10	22	N
