# Supplementary material for: Tritordeum as an Innovative Alternative to Wheat: A Comparative Digestion Study on Bread
Source: Molecules. 2022 Feb 15;27(4):1308. doi: 10.3390/molecules27041308 (PMC8877140; doi:10.3390/molecules27041308)
Supplement: Supplementary file 1 [file molecules-27-01308-s001.zip › Table S5.xlsx]

## Sheet: Sheet1
		Protein Accession	Species	Peptide	-10lgP	Mass	ppm	m/z	Z	RT
	peptides uniquely identified in Aucan digested breads	Q41603	TRITD	F.SQQQPILPQGPPFPQ.Q	25.65	1660.86	5.1	831.44	2	46.1
		A0A287EEX5	HORVV	P.Q(-17.03)QQFPQ.Q	7.78	757.34	3	379.678	2	42.16
		A0A2L1K3K6	TRITD	T.SPQQPGQGQQPGQGQ.Q	25.12	1520.7	1.5	761.357	2	30.04
		A0A2L1K3K6	TRITD	T.SPQQPGQGQQPGQGQ.Q	25.12	1520.7	1.5	761.357	2	30.04
		A0A2L1K3K6	TRITD	A.SLQQPGQGHPGQ.R	17.11	1232.59	0.5	617.302	2	29.53
		A0A2L1K3K6	TRITD	A.SLQQPGQGHPGQ.R	17.11	1232.59	0.5	617.302	2	29.53
		A0A2L1K3K6	TRITD	A.SLQQPGQGHPGQ.R	17.11	1232.59	0.5	617.302	2	29.53
		A0A2L1K3K6	TRITD	T.SPQQPGQGQQPGQG.Q	15.58	1392.64	2.3	697.328	2	29.66
		A0A2L1K3K6	TRITD	Y.PTSPQQPGQGQQPGQGQ.Q	14.16	1718.8	3.1	573.942	3	31.23
		A0A2L1K3K6	TRITD	T.SPQQPGQGQQPGQ.G	11.4	1335.62	1.8	668.817	2	29.8
		A0A2L1K3K6	TRITD	Q.QLGQGQQPG.Q	8.06	911.446	3	456.732	2	30.46
		A0A2L1K3K6	TRITD	Q.QSGQGQQPGQSQQPG.Q	7.87	1510.68	-0.6	756.345	2	28.5
		A0A446IHD7	TRITD	Q.QTFPHQPQ.Q	9.31	981.467	2.7	491.742	2	31.51
		A0A446JG74	TRITD	Q.QIFPQPQ.Q	12.07	856.444	3.1	429.231	2	40.21
		A0A446W085	TRITD	S.PYPQPQPFPPQQPY.P	19.83	1682.81	3.5	842.415	2	44.8
		A0A446W085	TRITD	Q.QFPPQQP.Y	11.31	840.413	4.1	421.216	2	39.11
		A0A446W085	TRITD	P.Q(-17.03)PQPFPPQQP.Y	5.3	1145.55	4.6	573.785	2	48.1
		A0A446W0A1	TRITD	Q.SFPPQQP.Y	12.4	799.386	4.3	400.702	2	39.23
		A0A446W0B5	TRITD	P.QPQPFPPQQSYPQPQP.Q	14.19	1862.9	2.5	932.457	2	41.42
		A0A446W0E8	TRITD	L.PQLPYPQPQPYPQPQP.F	7.67	1873.94	3.7	937.979	2	46.64
		B0L965	HORCH	T.FPHQPG.Q	7.36	681.323	1.8	341.67	2	30.04
		K4N1X7	TRITD	P.QQSGQGQQPGQGQPG.Y	15.89	1480.67	0	741.34	2	28.59
		K4N1X7	TRITD	Q.QSGQGQQPGQGQQ(+.98)PGQ.R	14.71	1609.71	-0.7	805.861	2	29.14
		K4N1X7	TRITD	P.QQSGQGQQPGQGQQ(+.98)PGQ.R	11.53	1737.77	0.7	869.891	2	29.46
		K4N1X7	TRITD	Q.QSGQGQQPGQGQQ(+.98)P.G	8.9	1424.63	-3.3	713.319	2	29
		K4N1X7	TRITD	G.QQGQQPGQGQQPGQGQ.Q	8.69	1649.75	-0.1	825.882	2	29.02
		K4N1X7	TRITD	G.QQPGQGQQSGQGQQGQ(+.98)QP.G	5.32	1865.83	0.7	933.92	2	29.47
		Q41602	TRITD	Q.Q(-17.03)PQLPFPQQPQQPFPQPQ.Q	9.57	2112.04	3.1	1057.03	2	54.88
		Q41602	TRITD	Q.VQWPQ.Q	7.78	656.328	3.5	329.173	2	38.74
		Q41602	TRITD	S.IILPR.S	5.82	610.417	2.6	306.216	2	34.68
		Q41602	TRITD	V.SIILPR.S	5.19	697.449	2.7	349.733	2	36.08
		Q41603	TRITD	F.SQQQPILPQGPPFPQ.Q	25.65	1660.86	5.1	831.44	2	46.1
		Q41603	TRITD	L.PQGPPFPQ.Q	11.75	866.429	3.8	434.223	2	38.89
		Q41603	TRITD	T.FPQQPPFS.Q	10.33	946.455	5.4	474.237	2	42.67
		Q41603	TRITD	Q.GPPFPQ.Q	10.1	641.317	4	321.667	2	38.57
		Q41603	TRITD	Q.QQPILP.Q	8.25	694.401	3.2	348.209	2	42.13
		Q41603	TRITD	Q.PILPQGPPFPQ.Q	5.58	1189.65	7.3	595.836	2	47.11
		Q9XGF0	TRITD	Q.QQLGQQPQ.Q	9.19	925.462	2.2	463.739	2	30.8
	peptides uniquely identified in Bulel digested breads	A0A0E4G9A4	TRITD	T.SLQQPGQGHPG.Q	14.13	1104.53	0.7	553.273	2	29.34
		A0A0E4G9A4	TRITD	T.SLQQPGQGHPGQ.R	9.56	1232.59	0.5	617.302	2	29.5
		A0A287EEX5	HORVV	Q.QPQQPFPQ.P	12.88	968.472	3.2	485.245	2	37.02
		A0A446IHD3	TRITD	R.AAWEPH.H	6	709.318	2.5	355.667	2	32.05
		A0A446JG74	TRITD	Q.AFPQPQ.Q	6.19	686.339	3.5	344.178	2	35.83
		A0A446JGR8	TRITD	R.IASEPQHPSSPEQQPT.L	30.48	1731.81	1.6	866.912	2	31.77
		A0A446JGR8	TRITD	A.SEPQHPSSPEQQPT.L	28.31	1547.69	1.7	774.851	2	29.88
		A0A446JGR8	TRITD	R.IASEPQHPSSPE.Q	24.52	1277.59	2.2	639.803	2	30.75
		A0A446JGR8	TRITD	A.SEPQHPSSPEQ.Q	24.56	1221.53	2.8	611.772	2	28.45
		A0A446JGR8	TRITD	A.SEPQHPSSPE.Q	20.82	1093.47	2.9	547.743	2	28.21
		A0A446JGR8	TRITD	I.ASEPQHPSSPE.Q	6.43	1164.5	1.9	583.261	2	28.86
		A0A446V2Q9	TRITD	P.PQQPYPQ(+.98)PPQQP.I	17.2	1404.67	5.6	703.345	2	37.42
		A0A446W0A1	TRITD	P.PQLPYPQPQ.S	15.8	1066.54	4.2	534.282	2	40.75
		A0A446W0A1	TRITD	P.QPQPFP.S	12.25	712.354	3.7	357.186	2	38.85
		A0A446W0A1	TRITD	Q.Q(-17.03)QPFPPQQP.Y	9.97	1048.5	3.3	525.258	2	47.06
		A0A446W0A1	TRITD	P.FPPQLP.Y	10.62	697.38	4.3	349.699	2	44.26
		A0A446W0A1	TRITD	L.QPFPQ.P	9.15	615.302	3.8	308.659	2	37.54
		A0A446W0B5	TRITD	P.QPQPFPQ.P	12.93	840.413	4.3	421.216	2	36.74
		A0A446W0B5	TRITD	P.QPQPFPPP.Q	12.08	906.46	3.9	454.239	2	38.9
		A0A7H1K1W3	TRITD	A.LPVPSQPVDPR.S	16.78	1203.66	1.9	602.839	2	37.13
		A0A7H1K1W3	TRITD	L.PVPSQPVDPR.S	17.57	1090.58	4.2	546.298	2	32.63
		A0A7H1K1W3	TRITD	S.Q(-17.03)PVDPR.S	5.57	693.345	2.2	347.68	2	33.9
		A0A7H1K1W3	TRITD	V.PSQPVDPR.S	15.94	894.456	2.2	448.236	2	29.05
		H8Y0M9	9POAL	F.PQQPFPQPPQP.Q	17.36	1259.63	3.9	630.825	2	39.14
		H8Y0M9	9POAL	Q.QLFPQPQ.Q	12.78	856.444	4.3	429.231	2	40.46
		H8Y0M9	9POAL	Q.Q(-17.03)PFPQPPQP.Q	9.94	1017.49	5.1	509.756	2	47.74
		H8Y0M9	9POAL	Q.QLFPQ.P	10.03	631.333	3.9	316.675	2	39.57
		K4N1X7	TRITD	T.SLQQPGQGQQPGQGQPG.Y	16	1690.8	2.2	846.41	2	33.65
		K4N1X7	TRITD	T.SLQQPGQGQQPGQGQ.P	20.83	1536.73	2.1	769.373	2	32.91
		K4N1X7	TRITD	Q.WQQPGQGQQPGQGQ.Q	20.82	1522.69	3.2	762.355	2	35.01
		K4N1X7	TRITD	Q.QSGQGQQPGQGQQPG.Q	13.91	1480.67	0.8	741.341	2	28.91
		K4N1X7	TRITD	Q.GQQPGQGQQPGQGQ.Q	15.83	1393.63	2.4	697.826	2	28.89
		K4N1X7	TRITD	Q.QSGQGQQPGQGQQPGQ.R	18.16	1608.72	0.2	805.369	2	29.03
		K4N1X7	TRITD	W.QQPGQ(+.98)GQQPGQGQ.Q	14.02	1337.6	2.4	669.807	2	29.41
		K4N1X7	TRITD	Q.QPGQGQQPGQGQPG.Y	12.29	1362.63	2.4	682.323	2	29.82
		K4N1X7	TRITD	P.Q(-17.03)QSGQGQQPGQGQ.Q	14.61	1309.56	3.8	655.792	2	31.74
		K4N1X7	TRITD	Q.PGQGQQGQQPGQGQQPG.Q	7.32	1675.77	3	838.893	2	30.36
		K4N1X7	TRITD	Y.PTSPQQPGQG.Q	5.37	995.467	1.4	498.742	2	29.22
		K4N1X7	TRITD	G.YYPISPQ.Q	5.61	866.417	2.5	434.217	2	40.18
		O49958	TRITD	Q.Q(-17.03)QQPLLPQ.Q	10.09	933.492	3.3	467.755	2	46.68
		O49958	TRITD	Q.QQQPLLPQ.Q	12.7	950.519	3.3	476.268	2	38.37
		Q40022	HORVU	Q.PQPYPQQPQPFPQ.Q	15.57	1550.75	3.5	776.386	2	42
		Q6EEY5	HORCH	Q.QQPFPQ.Q	11.9	743.36	3.5	372.689	2	36.29
		Q9FEQ2	TRITD	Q.QQPPFSQQSPISQQ.Q	5.09	1598.77	5.9	800.396	2	40.94
		Q9XGF0	TRITD	L.ERPSQQQPLPPQQT.L	10.28	1632.82	4.7	817.422	2	32.6
		Q9XGF0	TRITD	R.PSQQQPLPPQ.Q	16.58	1118.57	3.6	560.295	2	35.6
		Q9XGF0	TRITD	S.Q(-17.03)QQPLPPQQT.L	15.66	1146.57	2.3	574.292	2	40.81
		Q9XGF0	TRITD	L.PQQPPFS.Q	12.12	799.386	5	400.702	2	37.12
		Q9XGF0	TRITD	Q.QQQQPPLS.Q	16.39	924.466	3.3	463.242	2	33.25
		Q9XGF0	TRITD	Q.QPLPPQQT.L	11.05	907.476	2.6	454.747	2	33.73
		Q9XGF0	TRITD	Q.QQPPFS.Q	11.6	702.334	2.9	352.175	2	36.11
		Q9XGF0	TRITD	Q.Q(-17.03)QQQPPLS.Q	11.55	907.44	3.9	454.729	2	40.7
		Q9XGF0	TRITD	S.QQQPLP.P	9.78	709.376	2.2	355.696	2	34.62
		Q9XGF0	TRITD	F.SQQQLPP.F	7.48	796.408	2.1	399.212	2	31.99
		Q9XGF0	TRITD	Q.QQPLPPQQT.L	8.49	1035.53	2.5	518.776	2	34.28
		Q9XGF0	TRITD	Q.QPVLPQ.Q	6.48	680.386	3.2	341.201	2	36.56
		Q9XGF0	TRITD	Q.PLPPQQT.L	8.71	779.418	2.6	390.717	2	32.48
		Q9XGF0	TRITD	S.QQQLP.P	5.85	612.323	2.4	307.17	2	33.32
		P16315	TRITD	Q.PVLPQQSP.F	11.52	864.471	3.1	433.244	2	36.96
